# Supplementary material for: CIITA-Linked Antigen Presentation Is Differentially Associated with Interferon and Inflammatory Programs in Stimulated Human Dendritic Cells
Source: Biology (Basel). 2026 Apr 17;15(8):636. doi: 10.3390/biology15080636 (PMC13114228; doi:10.3390/biology15080636)
Supplement: Supplementary file 1 [file biology-15-00636-s001.zip]

Archive with 3 entries (3 files):
- Supplementary Figure S1 DESeq2-based DE validation with Legend.pdf
- Supplementary Figure S2 within_module_coexpression with Legend.pdf
- Supplementary Table S1 DESeq2_results.csv
