# Supplementary material for: CIITA-Linked Antigen Presentation Is Differentially Associated with Interferon and Inflammatory Programs in Stimulated Human Dendritic Cells
Source: Biology (Basel). 2026 Apr 17;15(8):636. doi: 10.3390/biology15080636 (PMC13114228; doi:10.3390/biology15080636)
Supplement: Supplementary file 1 [file biology-15-00636-s001.zip › Supplementary Table S1 DESeq2_results.csv]

baseMean	log2FoldChange	lfcSE	stat	pvalue	padj	GeneID	Symbol
1284.2312246723	2.82081641609886	0.0674182626311166	41.8405385426964	0	0	127544	RNF19B
4147.96242287945	3.42837409205393	0.082224951127331	41.6950578267277	0	0	23179	RGL1
6109.76366562708	2.63032171865289	0.0680839183523077	38.6335243668262	0	0	7832	BTG2
1705.34167025197	2.33158456392831	0.0613111220919626	38.0287374357802	0	0	81553	CYRIA
13345.7061600601	2.15324418339967	0.0418857883012453	51.40751244583	0	0	5341	PLEK
2584.20563733957	2.12567548417789	0.0553539506543573	38.4015135152881	0	0	9595	CYTIP
1955.07614105715	6.7227895030712	0.155147132927937	43.3317031143194	0	0	64135	IFIH1
16222.9741178794	4.37081479241501	0.110971985747991	39.3866502699232	0	0	6772	STAT1
3406.1069049423	1.48939458591229	0.039110006477944	38.0821871444134	0	0	26010	SPATS2L
4515.53658096899	3.03807880250504	0.0628433285958138	48.3436964652986	0	0	3431	SP110
3513.65487359955	4.9501432994344	0.115392560443118	42.8982880735585	0	0	83666	PARP9
10122.9226367892	4.23360878558035	0.0774180237564829	54.6850536884938	0	0	54625	PARP14
2696.41319211564	3.15601136632432	0.0529026656068699	59.656944127868	0	0	5359	PLSCR1
8957.67849214102	6.26521039045748	0.112010658822747	55.9340553506783	0	0	8743	TNFSF10
5741.54278590366	2.36876433127233	0.0596602844080803	39.704207828944	0	0	9711	RUBCN
1354.2948487175	3.26568778206739	0.0672335350827238	48.5723051457774	0	0	153020	RASGEF1B
1047.42930550388	3.36171418661387	0.0878286522761826	38.2758257071138	0	0	51191	HERC5
1091.01995444209	3.33923466916542	0.0800612655611458	41.7084921873378	0	0	167465	ZNF366
2492.59747074532	4.24635997313705	0.0874177058349558	48.5755137655312	0	0	8728	ADAM19
11655.9266194369	4.86300526182299	0.0834143670982841	58.2993725300714	0	0	9308	CD83
2034.15055181258	2.64255286561648	0.0562910643097427	46.9444466545485	0	0	2766	GMPR
3443.24263267471	2.87257422530591	0.0726295063711672	39.5510635942623	0	0	3117	HLA-DQA1
2279.90040125373	1.91411016940975	0.0430659783664498	44.4459929163231	0	0	100507463	PSMB8-AS1
11652.275243581	2.42003818305953	0.054710681216125	44.2333769067796	0	0	6890	TAP1
1742.51719971627	3.85069691659636	0.0866001664630899	44.4652368911736	0	0	1026	CDKN1A
948.453448554376	5.11578500727163	0.11618009723159	44.0332305547481	0	0	23586	RIGI
1423.63787464821	6.8710211661466	0.163369215770828	42.058236820976	0	0	8013	NR4A3
2526.3210210245	8.80288916538309	0.179149975900755	49.1369821353462	0	0	3433	IFIT2
2822.33799100216	8.27001369707974	0.158234164713552	52.2644001189679	0	0	3437	IFIT3
3069.48067205597	1.769954361084	0.0459156418255031	38.5479607975536	0	0	26123	TCTN3
8124.37734596843	2.98921481627489	0.0519190581771888	57.5745192848708	0	0	10346	TRIM22
2956.74182597424	3.31016622049493	0.0719440060423686	46.0103127777668	0	0	3587	IL10RA
886.672450101508	3.31626361145972	0.0874184555588319	37.9355090439444	0	0	100526771	SMIM35
5879.78341571829	1.55995578252243	0.0347541222210681	44.8854893413702	0	0	10906	TRAFD1
3341.60478047451	7.65094821448728	0.144937585460892	52.7878823850816	0	0	4938	OAS1
21154.9394792649	8.49763454199197	0.102652470697165	82.7806138934621	0	0	4939	OAS2
1953.92321069551	8.99812837618252	0.213787266232995	42.0891689890264	0	0	8638	OASL
1864.58660426857	3.67004659552784	0.072155780010856	50.8628220078235	0	0	10379	IRF9
1105.55868509912	3.40370284719148	0.0756880012182689	44.9701774707446	0	0	100419583	LOC100419583
3643.69354878897	5.31742074339104	0.100579609960963	52.8677805119231	0	0	162394	SLFN5
8954.0855464062	9.68314333025874	0.222624819572355	43.495344988305	0	0	1236	CCR7
3121.94323472552	2.13861161181306	0.053524567672111	39.9557008085352	0	0	3383	ICAM1
1405.18933900447	5.18395625666729	0.087798617395127	59.0437117402148	0	0	84941	HSH2D
1673.83984280102	2.11920569724611	0.0548852111414539	38.6115977906024	0	0	10859	LILRB1
6809.50058517572	2.09325641880425	0.049112801597825	42.6214011561693	0	0	57169	ZNFX1
25629.3575361036	8.59118751501065	0.228721201061149	37.5618328128392	0	0	4599	MX1
3330.98753975044	3.98321697869558	0.0828820136576884	48.0588827769882	0	0	11274	USP18
522.452610146182	5.03038139100532	0.126008473847693	39.920977037509	0	0	80833	APOL3
1395.8521333581	2.38973800690202	0.0486739723728742	49.0968353393282	0	0	23780	APOL2
1263.37884182671	2.28752968760904	0.0606018283046933	37.7468758220927	0	0	9367	RAB9A
731.689738445638	2.46877559946811	0.065840878718334	37.4960912965558	1.06657677290742e-307	4.0667944952858e-305	11138	TBC1D8
2038.75484735893	5.3076963750816	0.14173890197871	37.4469979729266	6.72186200289692e-307	2.51371785592949e-304	7185	TRAF1
6070.54467273772	1.18217428097945	0.0317859783056245	37.1916909277656	9.29752066396651e-303	3.41131295908477e-300	1728	NQO1
1136.92323513079	5.04739893555122	0.136072862449236	37.0933545800452	3.59549378186696e-301	1.2947772607812e-298	10203	CALCRL
765.70883363624	4.5441059299122	0.124057450591306	36.6290449163128	9.86679222109544e-294	3.48853893693494e-291	107985449	LOC107985449
1220.85768810018	2.96887378864879	0.08305496715758	35.7458908269262	7.66345380780632e-280	2.66113433476075e-277	10221	TRIB1
3588.00817568557	4.17773504368121	0.117015466139637	35.7024176504653	3.62601827467284e-279	1.2370447608647e-276	64859	NABP1
750.022195402264	3.57939253973211	0.100470881240328	35.6261684534261	5.5127213261997e-278	1.84828239498757e-275	8482	SEMA7A
3142.25897917081	1.82941331354502	0.0514434186495266	35.5616590337519	5.48724078125768e-277	1.80855735987012e-274	6672	SP100
815.556772558269	-1.9756956975718	0.0556878061033103	-35.4780666687884	1.07121591778737e-275	3.47181078954885e-273	53358	SHC3
3340.15929311548	1.33177767158014	0.0381266340790378	34.9303761989405	2.57194658096873e-267	8.19902839565868e-265	60489	APOBEC3G
2588.27780261815	2.48902935257129	0.071757963396233	34.6864547817136	1.26091387131273e-263	3.95479534541088e-261	3118	HLA-DQA2
10839.8318162913	2.82505542408587	0.08229185893721	34.3297072222106	2.82895067390275e-258	8.73202774677982e-256	1847	DUSP5
3636.93586795902	1.85325168959127	0.0540358304841621	34.2967189175423	8.78284462968308e-258	2.66861244795027e-255	8837	CFLAR
4981.5522786758	1.81296481438984	0.0529924721426461	34.2117425567479	1.61754015853788e-256	4.83918244968116e-254	4615	MYD88
1699.37476860806	3.24739434042609	0.0954312448572611	34.0286281006111	8.40639856090681e-254	2.47683070326354e-251	5452	POU2F2
1893.64707304514	2.18553634087011	0.06423865607419	34.0221367387576	1.04861429931129e-253	3.04348562155332e-251	4792	NFKBIA
1956.0006865802	1.75269219170312	0.0516023415010812	33.9653616622493	7.23647763668253e-253	2.06941976651365e-250	23258	DENND5A
1540.27062145819	2.68541723810167	0.0796583930897992	33.7116672071753	3.89978681372851e-249	1.09906165767775e-246	840	CASP7
10195.6095991417	1.86816961792513	0.0554510682182405	33.6904171182513	7.98609155287534e-249	2.21853623338877e-246	3123	HLA-DRB1
3369.74552921914	2.57099159471275	0.0772559409506134	33.2788852621222	7.80262380469299e-243	2.13703975360648e-240	151636	DTX3L
726.872203930182	4.06123801769343	0.123813349727376	32.8012934520862	5.64330167005687e-236	1.52416172605453e-233	23424	TDRD7
3012.75208886539	2.81727367374249	0.0861877658696922	32.687628520293	2.34119355544534e-234	6.23655477797125e-232	1880	GPR183
1645.22563455049	2.07585868323807	0.0635405339243416	32.669833805769	4.19005172108515e-234	1.10107764551651e-231	85363	TRIM5
4454.48001931421	5.2209500385677	0.159868622032932	32.6577534238846	6.21939931252808e-234	1.61256585375228e-231	4688	NCF2
1003.61722317945	7.11306594840389	0.218097833077439	32.6141064678908	2.58799158220952e-233	6.62185319837451e-231	597	BCL2A1
15343.2305214536	1.69665510741135	0.0520984415279593	32.5663313076422	1.22969128396843e-232	3.1055294426039e-230	3113	HLA-DPA1
10205.2789742182	3.86695960070531	0.119534855102811	32.3500588793066	1.38468279494365e-229	3.45212072185567e-227	57823	SLAMF7
1474.96727226897	-2.42981662273819	0.075249970036719	-32.2899347541606	9.68462280553342e-229	2.38388829210636e-226	114548	NLRP3
1862.81806404395	1.72624175093817	0.053613850339745	32.1976828748387	1.90175419451715e-227	4.62268900832257e-225	942	CD86
437.917381122469	4.13236471300983	0.12901607028303	32.0298448398282	4.19013871836729e-225	1.00594367305395e-222	84000	TMPRSS13
379.84273853064	3.90642001372201	0.123191888475752	31.7100424553594	1.12964946343214e-220	2.67892237389042e-218	373856	USP41
18131.2630051602	2.58050290692933	0.0820043937616611	31.467861520071	2.39179807305295e-217	5.60372353356479e-215	3428	IFI16
1716.41383497463	3.67700587247055	0.116861279289099	31.4647066576615	2.64168579456432e-217	6.11550261441641e-215	259307	IL4I1
1244.04677522939	2.30483591436291	0.0735848443501864	31.3221551899236	2.3302099862907e-215	5.33097216393047e-213	10133	OPTN
30974.6488494507	5.537367986637	0.17689662086728	31.302847728174	4.26797153810229e-215	9.65057843371362e-213	219285	SAMD9L
26619.5022709896	1.73139557688727	0.0554990524192539	31.1968493409197	1.17560990603648e-213	2.62769083135464e-211	103	ADAR
590.278238374153	2.85353628918831	0.091531939892339	31.1753065929191	2.30322489318615e-213	5.0896035537384e-211	467	ATF3
8580.21929509291	3.28482428326016	0.105373146846964	31.1732579082107	2.45528323748262e-213	5.36465593663899e-211	6773	STAT2
1266.83489435574	4.90021452211823	0.157893419183217	31.0349509654491	1.82106769771423e-211	3.93472027219454e-209	27075	TSPAN13
2093.04881196271	1.73840551489715	0.0563749809667216	30.8364718725729	8.5057913781368e-209	1.81762218834339e-206	57514	ARHGAP31
905.548650588685	-2.1935243610748	0.0712587062136458	-30.7825454267755	4.48777092585728e-208	9.48578189393704e-206	6039	RNASE6
642.640898274769	3.64937126588731	0.118670846442251	30.7520454711107	1.1481608566638e-207	2.40076731383701e-205	80830	APOL6
430.984457580202	-2.29551192945493	0.0747694691980886	-30.7011933356565	5.48670074868548e-207	1.13504662509508e-204	81606	LBH
7157.50607374396	1.70358487871031	0.0559518933476453	30.4473142334155	1.30009444720967e-203	2.66122490741466e-201	1141	CHRNB2
26457.0046889916	1.39417585654418	0.0458275530289398	30.422219045031	2.79274756511602e-203	5.65705928658813e-201	7439	BEST1
3608.19492918674	1.72091300044429	0.0569294783138099	30.2288559708588	9.89527478656508e-201	1.98374756185097e-198	10154	PLXNC1
1401.96724455175	3.35106338652417	0.111455904160043	30.0662707083896	1.338075998904e-198	2.65512508925378e-196	201895	SMIM14
1975.69341507712	3.44240619210607	0.115930431460181	29.6937236301794	9.2538393011745e-194	1.81767837424888e-191	340348	TSPAN33
1521.21667518977	-1.84175023238943	0.0622402403110064	-29.5909884535541	1.95157942306547e-192	3.79504134609311e-190	1827	RCAN1
1368.77714070547	5.15045682562474	0.177089732524096	29.0838816695594	5.7407312386266e-186	1.10528969966666e-183	330	BIRC3
5043.57605315903	2.4704996188239	0.0849829879277356	29.0705196306425	8.47038310421181e-186	1.6148536259265e-183	3965	LGALS9
1621.59770100305	2.51497627874271	0.0865670376281188	29.0523546565927	1.4369380272518e-185	2.71288319203286e-183	6737	TRIM21
241.042725245364	4.78197633945264	0.165380770003323	28.9149478464549	7.74625947267912e-184	1.44840155486267e-181	9021	SOCS3
525.953771141693	2.74405377095981	0.0955193727528629	28.7277197481132	1.71961246831702e-181	3.18472229132313e-179	5641	LGMN
1914.23371172193	2.77605586194964	0.0968716062273195	28.6570644388339	1.30896960382318e-180	2.40134178452316e-178	64332	NFKBIZ
3548.30107424321	11.2320298738849	0.39197553640814	28.6549257048268	1.39180612057289e-180	2.52944502996826e-178	3434	IFIT1
3758.50675925267	1.54540413481291	0.0540619287823226	28.5858120422487	1.00852077456353e-179	1.81589768353356e-177	23070	CMTR1
5773.29625115133	2.1006185257809	0.0736381375687322	28.5262310419004	5.53982206348437e-179	9.88324585747863e-177	694	BTG1
14182.7183097874	0.849895135092618	0.0298866530967724	28.4372804255021	7.00036605039819e-178	1.23753743832767e-175	8454	CUL1
2586.54236825911	1.99831140039009	0.0705256254224265	28.3345434857305	1.29781794505527e-176	2.27363673509413e-174	29940	DSE
1507.47151340557	1.6062481599595	0.0568001809545102	28.2789268091575	6.27749362610455e-176	1.0899298308324e-173	23180	RFTN1
299.640950899657	2.93335372765908	0.103828139529258	28.2520108802727	1.34464083320659e-175	2.31397218075534e-173	22822	PHLDA1
18883.126890855	1.85625627500937	0.0658087083658174	28.2068486239057	4.81929437188596e-175	8.22070161014863e-173	4067	LYN
1185.18895974586	1.63534249851676	0.0580133416309157	28.1890760391102	7.95982410024691e-175	1.34597164742088e-172	8303	SNN
4053.83861652729	3.18152971260234	0.112986193617273	28.1585706248269	1.8820394593791e-174	3.15501201095568e-172	948	CD36
267.737463547092	4.34781490925209	0.154797206003889	28.0871665677407	1.40549626460791e-173	2.33600686850986e-171	105374071	LOC105374071
4138.32593678412	2.8547056874882	0.10248678034007	27.8543796381911	9.53292950146574e-171	1.5709944668263e-168	8934	RAB29
1071.54607864187	5.87001675969823	0.210899656180331	27.833221096762	1.71954398809237e-170	2.80993717583565e-168	85441	HELZ2
1140.24657176505	1.91677283590218	0.0690445846280496	27.7613783358686	1.27008861561577e-169	2.05817860160535e-167	3660	IRF2
2992.59211348317	3.42283564695355	0.124214651439103	27.5558125172667	3.76968440251385e-167	6.0582878422549e-165	4791	NFKB2
509.62167432491	-1.92748943244404	0.0707495001029686	-27.2438593861268	1.96495774402851e-163	3.13201379429331e-161	971	CD72
962.969296061528	1.89030107041828	0.0697324752142369	27.1079015137605	7.94585154123008e-162	1.25621974854276e-159	9896	FIG4
11049.8568201646	3.13937474141439	0.116006032027613	27.0621681178365	2.74680781069054e-161	4.30761489408776e-159	57674	RNF213
1629.92142823535	1.37380399869232	0.0507806095278554	27.0537122627235	3.4540557645013e-161	5.37340547171939e-159	26037	SIPA1L1
1401.62056016064	8.76223988101878	0.324197924264908	27.0274397989637	7.03530210585943e-161	1.0857816250043e-158	958	CD40
1853.82069345506	2.0111771671039	0.0752261089871459	26.7350949581554	1.84051553740716e-157	2.81816260948187e-155	3561	IL2RG
1670.61493186394	5.07939288041862	0.190804435191076	26.6209371670632	3.88542032010948e-156	5.90280340194133e-154	6776	STAT5A
3883.3525084176	12.1292549838875	0.458112236679557	26.4766011748596	1.80295187692154e-154	2.71784513167568e-152	10964	IFI44L
532.258337930685	-3.71940386159665	0.140923489497023	-26.3930724031299	1.64552656010778e-153	2.46145457598892e-151	56165	TDRD1
1917.30455900817	2.03334489370799	0.0782832213696789	25.9742107967922	9.68902029347867e-149	1.43826479867928e-146	5734	PTGER4
885.171456443323	3.1774747871974	0.122671467175634	25.9023133932855	6.27181388141769e-148	9.23952217712487e-146	22807	IKZF2
27310.7151531926	1.40040914893849	0.054437995171782	25.7248479581113	6.16426052127048e-146	9.012797751626e-144	2495	FTH1
455.392853678008	5.6140724602379	0.218377706005871	25.7080842313041	9.49268882008804e-146	1.37757333429427e-143	10673	TNFSF13B
1543.12186271284	3.88709919355255	0.152403916729788	25.5052447270392	1.72410344204876e-143	2.48347522474668e-141	3430	IFI35
5243.388721293	-1.15239914500186	0.0452171293111028	-25.4858979895235	2.82559739334628e-143	4.04018874345674e-141	57488	ESYT2
779.707167000557	-1.3948324247689	0.0550047163525448	-25.3584150098861	7.25743330200006e-142	1.03013173715834e-139	1731	SEPTIN1
963.557196618688	2.22188013224026	0.0877647429250257	25.3163178992997	2.112194340726e-141	2.97635732969259e-139	29121	CLEC2D
5933.46594239363	1.51900695943219	0.0602376638872783	25.2168968948511	2.61456156804482e-140	3.65775282389924e-138	9695	EDEM1
263.36158240022	6.56774404172801	0.2606843148602	25.1942432564466	4.63200695301613e-140	6.4338576577394e-138	941	CD80
1625.19599419306	6.20972976036835	0.246862473001775	25.1546121403544	1.25817863434481e-139	1.73521572506873e-137	57458	TMCC3
2445.63852496114	2.04896442683615	0.0816112680681585	25.106391253778	4.23504100064597e-139	5.79962023229307e-137	51510	CHMP5
5010.57588316167	0.946918575985988	0.0377986384079958	25.051658363061	1.67469485604287e-138	2.27735078116152e-136	51667	NUB1
3051.79886877998	2.91489882145745	0.117202488493881	24.870622278721	1.54737128074534e-136	2.08959596703986e-134	51251	NT5C3A
163.326680631922	3.9612145753112	0.160291537956514	24.712562034222	7.83728574327284e-135	1.05106109354265e-132	105372935	FAM247A
2693.18342002397	2.22548809511941	0.0904594257792431	24.6020586130016	1.20070211813244e-133	1.59923653350709e-131	3119	HLA-DQB1
2089.15138846624	-1.18829633473966	0.0484349320113505	-24.5338701923065	6.42967220650434e-133	8.50553780460431e-131	79071	ELOVL6
330.99336670608	3.17387961871117	0.129988940865298	24.4165357266825	1.14146940215048e-131	1.49979824285259e-129	3958	LGALS3
800.493393981409	2.02593753120222	0.0831153801681283	24.3750016796421	3.14957720595315e-131	4.11051532529967e-129	2651	GCNT2
710.575525018242	3.14904400094099	0.129207001589797	24.3720848111505	3.38204960533678e-131	4.3844891083586e-129	23657	SLC7A11
7659.03131653653	-1.17982897326439	0.0485007560279195	-24.325991384242	1.04092956783559e-130	1.34052426331992e-128	9415	FADS2
2122.32036561508	1.42521284823054	0.0586532215517235	24.2989696136932	2.01010730417106e-130	2.57161491032305e-128	27071	DAPP1
10170.7672036792	3.53433850663535	0.146380904617823	24.144805744048	8.46623674606021e-129	1.07604208996005e-126	54809	SAMD9
545.025193931599	5.07592242606537	0.211011132839638	24.0552351800458	7.35850929665139e-128	9.29179037549889e-126	25780	RASGRP3
4169.89470424594	-1.98018638552284	0.0824088121608399	-24.0288184430816	1.39024387361764e-127	1.74417305589475e-125	3992	FADS1
288.355474593292	-2.26053550449116	0.0941646632366166	-24.0061975139325	2.39579745207474e-127	2.98645367006702e-125	8406	SRPX
3261.59754185109	1.54704354108587	0.0645085861949693	23.9819787153624	4.28804113454729e-127	5.31116228677749e-125	864	RUNX3
181.800112677885	3.9519337357369	0.164890137762847	23.9670715869058	6.13396272048629e-127	7.5494328520618e-125	105372942	FAM247D
804.635704645104	1.77957644338549	0.0742532761673437	23.9663020305646	6.24834546148081e-127	7.64184439270163e-125	843	CASP10
8096.88477034603	2.76935116392633	0.115708915091482	23.9337752128851	1.36356632605701e-126	1.65724442353154e-124	5610	EIF2AK2
1777.69049294635	-2.26173254058209	0.0947584481465896	-23.8683999666523	6.52322445673332e-126	7.87892066991528e-124	3642	INSM1
1457.8758576421	2.31701150705554	0.0971746243399199	23.8437917593646	1.17452920987267e-125	1.40987006266567e-123	80228	ORAI2
2690.4930473578	5.62953104649611	0.236302699062832	23.8233886824934	1.91171174890841e-125	2.28068384474067e-123	8519	IFITM1
791.636513439419	-1.89569310319776	0.079615691063518	-23.8105463618392	2.59711575055872e-125	3.07948249301006e-123	284293	HMSD
1001.43487093727	4.20583322030407	0.176758249270855	23.7942683730663	3.82874973242017e-125	4.51235559373592e-123	64761	PARP12
463.373961784855	-2.42079761597738	0.101855445084149	-23.7669926627626	7.33248773368615e-125	8.58961183549764e-123	28984	RGCC
279.397231176641	5.74972258796666	0.242097725799723	23.7495935534857	1.10941479019411e-124	1.29183712635418e-122	29126	CD274
314.561806257012	2.0462814113866	0.0862012933822574	23.7384072917841	1.44760247969263e-124	1.67559987024422e-122	53840	TRIM34
4479.64793826379	2.07530302924022	0.0874760702935551	23.7242370659295	2.02745625215908e-124	2.33289433606423e-122	3115	HLA-DPB1
6574.26930407077	1.4386268764143	0.0607932959180096	23.6642355820704	8.42324083400535e-124	9.63519654459224e-122	87178	PNPT1
388.135514824303	1.72293755574255	0.0728706617954672	23.6437753314012	1.36784752564401e-123	1.55550660723237e-121	407977	TNFSF12-TNFSF13
2902.95706520033	10.0098107587793	0.425212119782589	23.5407465899545	1.56156063363395e-122	1.76547140009569e-120	54739	XAF1
5676.19378166083	2.09881852328344	0.0891629347003158	23.539136865983	1.6219784570817e-122	1.82317879054397e-120	10952	SEC61B
392.959761946171	1.8052859514627	0.077003291102924	23.4442700513894	1.51235565218273e-121	1.69018781680146e-119	148932	MOB3C
569.055959899074	4.84657921355617	0.207092176516079	23.4030048603979	3.98287798482153e-121	4.42577401673368e-119	9881	TRANK1
3305.08714376299	2.35893863896292	0.101548562133073	23.2296606609917	2.284147580586e-119	2.52372351432246e-117	50650	ARHGEF3
5993.49135273896	1.69564064014064	0.0730708602890317	23.205428722661	4.01340043149591e-119	4.40929857575534e-117	3127	HLA-DRB5
319.136618490599	2.00404446104596	0.0864169158141772	23.1904187063939	5.6887170085678e-119	6.21476353643873e-117	445372	TRIM6-TRIM34
513.803621005695	3.20270730784147	0.138674909601204	23.0950740624363	5.18900090655071e-118	5.63716824741817e-116	8869	ST3GAL5
10444.020007623	0.788172214075142	0.0341957035792296	23.0488667165157	1.50990372845762e-117	1.63119932797705e-115	5685	PSMA4
7767.85631119733	2.40118283867264	0.104694785461095	22.9350757833581	2.07646988887865e-116	2.23088582647151e-114	6303	SAT1
1222.56056220615	-2.18089951954596	0.095609640139526	-22.8104563134356	3.61070819624617e-115	3.85790283429687e-113	347902	AMIGO2
4236.01621553962	1.77146000729167	0.0777220355993638	22.7922492460577	5.47309987861503e-115	5.81584154314469e-113	5150	PDE7A
4977.3529570451	1.37548714595492	0.0604284934794992	22.7622279946721	1.08586214981247e-114	1.14759105245941e-112	55619	DOCK10
1795.54443897429	2.25360465586892	0.0991568302882445	22.7276794681496	2.3861759277469e-114	2.50819335626844e-112	6714	SRC
3666.23513587932	2.62393211057973	0.11564094835257	22.6903371855772	5.58082338821547e-114	5.83466083909882e-112	4049	LTA
1067.3278677928	3.6907886209147	0.162890915758927	22.658038379359	1.16243787603835e-113	1.20881106617335e-111	24138	IFIT5
527.022999065055	3.50595337383316	0.155553621036008	22.5385519828021	1.73913888290914e-112	1.79889865516229e-110	5971	RELB
528.36532943433	1.46295354548314	0.0649247641485773	22.533059067188	1.96879201641732e-112	2.02566823022493e-110	9819	TSC22D2
515.053444372016	2.01190886338612	0.0894166990726917	22.5003705599837	4.11609143662851e-112	4.21271126719358e-110	440712	RHEX
3265.77161019848	0.853174404632347	0.0379556030424494	22.4782202426914	6.78035955229518e-112	6.90318700805927e-110	8992	ATP6V0E1
1767.40191173786	-3.03199672003298	0.134923401919117	-22.4719854147361	7.80242711630312e-112	7.90239571373075e-110	3543	IGLL1
303.18557644825	2.69289795990451	0.119925901136995	22.454681885845	1.15178392737013e-111	1.16049690423003e-109	3242	HPD
1436.72332803145	1.72367976654851	0.0768656770190595	22.4245701513968	2.26674450620511e-111	2.27211926121982e-109	3097	HIVEP2
7310.65003222252	1.00853797933816	0.0450663929486887	22.3789372379204	6.31312587550237e-111	6.2956433730779e-109	6891	TAP2
126.453839686598	3.50053653116815	0.156549938377448	22.3605104380701	9.54152991159809e-111	9.46656074800697e-109	3120	HLA-DQB2
736.050659717423	4.92565986759436	0.220424291401934	22.3462660864934	1.31273530336997e-110	1.29580968067677e-108	5079	PAX5
148.652251828952	5.14594983612772	0.230528179280086	22.3224329979873	2.23775331031123e-110	2.19774499355112e-108	84441	MAML2
4667.94273429517	9.16499177697212	0.411339853786221	22.2808261650603	5.67023614890789e-110	5.54087498249562e-108	4600	MX2
37444.9942213052	2.4476153017514	0.109864089727623	22.2785744442936	5.9625550711475e-110	5.79739229567671e-108	3122	HLA-DRA
346.523031932204	-2.58652850303418	0.116186296082305	-22.2619068706856	8.64892817967704e-110	8.3675152926368e-108	5649	RELN
594.858137908698	1.51297443627219	0.0682729346966066	22.1606767454129	8.23045645713823e-109	7.92324040918366e-107	101927741	LOC101927741
663.994053014422	1.63542005503023	0.0739579802968762	22.1128274253226	2.37889886677456e-108	2.27882105237922e-106	8741	TNFSF13
580.147636647136	-1.5516243982197	0.0702743378899671	-22.0795306623759	4.97223653745659e-108	4.73971135820494e-106	57118	CAMK1D
2507.80532375597	2.72124190870764	0.123789134662949	21.9828817457767	4.19941776462326e-107	3.98350623662751e-105	30844	EHD4
1057.55056370771	1.35376379268118	0.0617956476672901	21.9071058202981	2.22265363307266e-106	2.09814187129762e-104	55014	STX17
1564.49546638953	10.9010966517043	0.500392463001218	21.7850936169631	3.21288539448417e-105	3.01824972855745e-103	2537	IFI6
430.370590896415	6.1101049577239	0.280575076966088	21.7770766519736	3.82727913306629e-105	3.57813798180803e-103	79132	DHX58
1207.26829001361	2.62603955771924	0.12060472865773	21.7739352921378	4.09883382565497e-105	3.81368050591801e-103	1512	CTSH
1653.62559907185	-1.62127028687956	0.0746728237047808	-21.7116509921904	1.59234004647085e-104	1.47450688303201e-102	4638	MYLK
8906.97007143011	1.94571405309267	0.0901529144483339	21.5823755116397	2.6300277121911e-103	2.42386345456247e-101	51056	LAP3
133.971883747488	3.54381125712146	0.16451356919811	21.5411486991322	6.40975470428103e-103	5.87943820657778e-101	57530	CGN
266.994605744639	1.89472066557593	0.0880188143597283	21.5263143381176	8.82815547357163e-103	8.05973292671709e-101	101929623	LINC01215
4712.29866971784	3.88818180977058	0.181313089075075	21.4445731943854	5.13147909523823e-102	4.66293189186928e-100	3487	IGFBP4
283.761422356963	3.3821166446134	0.157862608621102	21.4244314987286	7.90943857076216e-102	7.15381127660655e-100	8506	CNTNAP1
3298.84072143624	1.32663366775698	0.0619673795150319	21.408581065384	1.11145450840592e-101	1.00061779492877e-99	1439	CSF2RB
2452.57126926492	2.43839505794886	0.114217854730209	21.3486329585557	4.01512516930126e-101	3.59807023236093e-99	85365	ALG2
677.936750505511	1.90701916849826	0.0893465304635541	21.3440763575723	4.42622854202005e-101	3.94827707468449e-99	182	JAG1
142.344169233443	5.52745267445271	0.259203332920398	21.3247746939666	6.68748967334523e-101	5.93812439214025e-99	645638	WFDC21P
14505.8507893881	4.33132750998133	0.203257337923083	21.3095751141855	9.2531180845001e-101	8.17891519414495e-99	999	CDH1
1533.22095085431	1.55665034716047	0.0734418598582784	21.1956825462258	1.04670004528351e-99	9.19842501857195e-98	135112	NCOA7
106.096507061035	4.40630581095947	0.207888453826488	21.1955292843592	1.05011331591226e-99	9.19842501857195e-98	55803	ADAP2
235.096535585932	2.29659706024025	0.108502205859164	21.1663628592144	1.95041368759888e-99	1.70079572058511e-97	100507616	LINC02397
266.00337361298	2.04651753840783	0.0968175516310121	21.1378774192457	3.56765917256716e-99	3.09717411918487e-97	28996	HIPK2
5008.39125744126	0.809828589578765	0.0383353433799779	21.1248555034916	4.70061836589586e-99	4.06258776636493e-97	65264	UBE2Z
2243.12556163269	1.93056263119193	0.0919726748450404	20.990610900951	7.99121376334038e-98	6.87597977176624e-96	9020	MAP3K14
553.370619004894	2.26905738354952	0.108228853027785	20.9653647809332	1.35875442200295e-97	1.16397966917487e-95	26228	STAP1
370.027417762725	2.15211734422627	0.102706881406652	20.9539742104066	1.72607839713911e-97	1.4721631802968e-95	6539	SLC6A12
465.324119944987	-2.93023696633272	0.140020750769123	-20.9271622258641	3.03006725296552e-97	2.57304313542216e-95	89932	PAPLN
151.549778358213	2.39100279643502	0.11458105191963	20.8673489759209	1.06054379316598e-96	8.96666721821984e-95	3116	HLA-DPB2
1552.09564963315	2.853704659818	0.137059310399344	20.8209471615119	2.79603985949946e-96	2.353757190815e-94	1390	CREM
1809.81208314506	1.83646436957485	0.0882446881812497	20.8110471851049	3.43753754607357e-96	2.88130841038563e-94	3128	HLA-DRB6
4218.54781046069	0.726847336340596	0.0349935243424643	20.7709097611118	7.93412752224697e-96	6.62176153637831e-94	10953	TOMM34
14917.8380763504	2.50092272424504	0.120615195754325	20.7347234202483	1.68420303512548e-95	1.39961590688248e-93	3106	HLA-B
505.097267139551	1.48964350627447	0.0718879463621517	20.7217424012929	2.20557760407514e-95	1.82509200378065e-93	130589	GALM
3255.92034717873	0.983817471723817	0.0475482212232936	20.6909416674845	4.17970470453628e-95	3.44400583408527e-93	2000	ELF4
2802.52515477637	1.24126290466891	0.060175041117755	20.6275372914149	1.55363374447854e-94	1.27476632046961e-92	10475	TRIM38
2211.19050260718	4.61552572688245	0.224459913334762	20.5628063305843	5.91132598337165e-94	4.82990105347248e-92	5996	RGS1
1675.78243762899	0.80993699147749	0.0394356004025745	20.538218848181	9.80945166978113e-94	7.98136389834995e-92	203197	TMEM268
2092.14154571632	2.91176519024863	0.142071625980266	20.4950507897551	2.38337785081655e-93	1.93113190362411e-91	90427	BMF
487.151657715561	2.58553051578344	0.126704050309416	20.4060604966415	1.47722528657702e-92	1.19195530799904e-90	3718	JAK3
122.492827486009	2.93633589282151	0.144341967201025	20.3429116961672	5.3648828044429e-92	4.31097152955358e-90	375287	RBM43
4584.48353893117	0.95821786278839	0.0475421302028563	20.1551310111641	2.42615666590194e-90	1.94152438375017e-88	23380	SRGAP2
4181.36830589748	2.41183099863031	0.119799310272781	20.1322611385542	3.8501879209764e-90	3.06847353734865e-88	9618	TRAF4
148.477985315083	2.50622424080169	0.124511138904007	20.1285143069319	4.15259048056699e-90	3.29597038714717e-88	100126321	MIR922
924.348740898421	1.65110326822057	0.082259109485228	20.0719808244103	1.29729727051829e-89	1.02549767164629e-87	105372857	LOC105372857
3683.78612899989	1.28793153141212	0.0643407064169572	20.0173669692984	3.887285913095e-89	3.06041141158078e-87	1540	CYLD
3831.13179869864	1.58848194849445	0.0795427390991078	19.9701690749579	1.00113947759019e-88	7.85006382307211e-87	4261	CIITA
464.431746758635	2.49508112704341	0.124983371652373	19.9633046705061	1.14859639967207e-88	8.97012272611367e-87	80149	ZC3H12A
3077.44071537216	2.17335600710551	0.108874790002333	19.9619765701402	1.17953378710587e-88	9.17488560962427e-87	10678	B3GNT2
500.239398799055	-1.99168379718742	0.099916096223534	-19.933562984002	2.08199020989276e-88	1.61300325185556e-86	4093	SMAD9
709.906855530887	-1.18538655198645	0.0596035031897543	-19.8878671311087	5.18331585778027e-88	3.99979207025377e-86	5051	PAFAH2
1752.28245632451	-3.9812374790541	0.20033456418984	-19.8729435190296	6.97881654858931e-88	5.36403425311731e-86	170692	ADAMTS18
10095.4569502471	0.910848450585481	0.0458388134480105	19.8706812430594	7.30053878186993e-88	5.58922350993081e-86	5683	PSMA2
335.277568165418	-1.93985062236167	0.0977040263132151	-19.8543570368634	1.01047514567586e-87	7.70576458149524e-86	728047	GOLGA8O
1372.22152561967	10.7608494862848	0.54243047218769	19.8382097578054	1.39332597287727e-87	1.05838347142857e-85	4940	OAS3
766.389349702459	-1.49234686053886	0.0753261810277987	-19.8117950515521	2.35535389149929e-87	1.78218722856401e-85	478	ATP1A3
431.047940060474	3.41756277011757	0.172577806453389	19.803025895109	2.80337980403474e-87	2.11296603369223e-85	602	BCL3
2193.37781572513	0.975868632994302	0.0492849032867361	19.8005589524396	2.94408950548651e-87	2.21045422871392e-85	3659	IRF1
1426.91752005193	1.3712543925083	0.0693067558716875	19.7852918559195	3.98583791850033e-87	2.98110016012144e-85	4835	NQO2
1083.86443575049	1.96854899397656	0.100226581570581	19.6409870827559	6.90430859643042e-86	5.14410670368529e-84	27314	RAB30
587.226365299483	1.72674244762655	0.0881215933615408	19.5949980221324	1.70592214108903e-85	1.26615885326784e-83	51131	PHF11
185.718805975114	4.29151298375169	0.219416633900694	19.558740408414	3.47557139181568e-85	2.56980841388774e-83	79140	CCDC28B
388.316128324073	2.2987568596915	0.117897755833826	19.4978847852841	1.14417239853542e-84	8.42786987193931e-83	106480429	HLA-DQB1-AS1
3887.66162652183	1.39585473796402	0.0718071440227969	19.4389396342079	3.61561528229896e-84	2.65317942564474e-82	51177	PLEKHO1
129.201428352815	4.09452434260077	0.211757843606851	19.3358804229356	2.68053395922628e-83	1.95961140492911e-81	353514	LILRA5
384.273038660024	-2.95839988356864	0.153249139780553	-19.3045121676047	4.92178799510143e-83	3.58461008811769e-81	729230	CCR2
894.783348999203	-1.77574861653253	0.092022067891293	-19.2969866600939	5.69340025795074e-83	4.13111423194441e-81	6335	SCN9A
9346.14542368575	1.45241819730748	0.075286988873001	19.2917557077161	6.29972049715749e-83	4.55406560549162e-81	4170	MCL1
430.303826683526	2.31518470070136	0.120087654676342	19.2791232949066	8.04280937858261e-83	5.7926100435525e-81	113277	TMEM106A
1016.54343409566	2.09042617539997	0.108558081627841	19.2562925215128	1.25015638631911e-82	8.97067936839902e-81	51296	SLC15A3
1434.87985645922	1.16621993199902	0.0606413579569282	19.2314283731468	2.01987580048269e-82	1.44406267706568e-80	118429	ANTXR2
10121.2370090805	1.90733888970207	0.0997862659399208	19.1142425436627	1.92190108034622e-81	1.36898492338508e-79	3133	HLA-E
1780.40410662143	0.992875198411547	0.0520557456642753	19.0733066204628	4.20834084068917e-81	2.9866932842351e-79	8816	DCAF5
2863.39694818999	1.64564497418368	0.086367743179278	19.0539304792037	6.09493874026274e-81	4.30989740884179e-79	2117	ETV3
1956.2846410331	0.869839010409698	0.0457256031061238	19.0230188629968	1.09965714312729e-80	7.74780174103383e-79	211	ALAS1
1509.91067870224	2.21272108146058	0.116597278495435	18.9774676563073	2.6191943015553e-80	1.83873113314239e-78	5371	PML
1416.12203035382	-1.95391384913199	0.10300367580078	-18.9693604033226	3.05602170386162e-80	2.13767618896738e-78	1601	DAB2
7361.83175589699	-1.10759295075126	0.0584014805121617	-18.9651519283079	3.31069408698767e-80	2.30751817976925e-78	7462	LAT2
433.79074774228	-1.22127442978501	0.0645793560828201	-18.9112203010941	9.21983521678883e-80	6.40317555805984e-78	152007	GLIPR2
1585.2040160406	9.30070463455991	0.492338482389002	18.8908748091954	1.35580267623689e-79	9.38254051320377e-78	94240	EPSTI1
605.685184890378	2.65410095197196	0.140597072080954	18.8773557847902	1.75137362684572e-79	1.20770253715042e-77	25841	ABTB2
120.903796117055	-3.51579046974219	0.186281258992961	-18.8735597383687	1.88184470215753e-79	1.29308664587122e-77	4091	SMAD6
2893.23635191396	-0.906891960952574	0.0480617565504154	-18.869305369671	2.03961842387322e-79	1.39656407995206e-77	5621	PRNP
308.496858846614	-2.37947742145346	0.126114619163144	-18.8675780590934	2.10737993716021e-79	1.43789860554447e-77	1745	DLX1
2525.4760933097	7.26791029327375	0.385639656280079	18.84637685704	3.14669944625423e-79	2.13953557454055e-77	9246	UBE2L6
1950.06444106251	1.31617234804458	0.0698852362346446	18.8333390421037	4.02559561202502e-79	2.72758649029402e-77	9322	TRIP10
765.065253021128	2.66690681457984	0.141864324608751	18.7989956032634	7.69599305843465e-79	5.19639864633056e-77	107986589	LOC107986589
3692.5865830318	1.97230983130248	0.105659687652875	18.6666256082655	9.25166276262301e-78	6.22518457031028e-76	6483	ST3GAL2
414.628486765738	-2.45790962601652	0.132273523622105	-18.5820227564103	4.49248465962901e-77	3.01244333417744e-75	100507600	LCT-AS1
832.059852277418	-1.23526651855301	0.0665371912817779	-18.565053540084	6.16256269865229e-77	4.11811664048084e-75	339263	LINC02693
2144.09355221286	1.09772640401816	0.0591746141976103	18.5506305178833	8.06009727067693e-77	5.3676935453967e-75	2120	ETV6
1130.72326850393	2.05874834272308	0.111118609192733	18.5274847991683	1.23946727240649e-76	8.22617084614899e-75	26270	FBXO6
923.079648798442	2.56451075701806	0.138453681774511	18.5225175968573	1.35929433222312e-76	8.99076108313293e-75	79735	TBC1D17
8747.49507756273	3.56241494230347	0.192779362424541	18.4792339672661	3.03459149475195e-76	2.00036156633717e-74	116496	NIBAN1
101.605368271192	-3.58727703710599	0.194224237255161	-18.4697702398143	3.61620007052749e-76	2.375696843631e-74	5055	SERPINB2
333.774032605558	3.95571715307206	0.214325972039452	18.45654595862	4.61955266737849e-76	3.02464044342903e-74	1890	TYMP
3318.1022433082	1.6013527077836	0.0869234229678664	18.4225684298649	8.65952976431372e-76	5.65077905358539e-74	55669	MFN1
229.745647723389	-1.86057912689712	0.101149002340349	-18.3944387373845	1.45560273623659e-75	9.4667728457715e-74	29125	C11orf21
2020.38074144774	2.02260644353407	0.109969982672377	18.3923502976247	1.5127761070697e-75	9.80581472602576e-74	27334	P2RY10
269.899545330674	1.607248128442	0.0874569402413347	18.3775938651278	1.98583801531734e-75	1.28294372245386e-73	643977	FLJ32255
93.8965031710621	2.95851068044603	0.161033291939581	18.372043723456	2.19970692312449e-75	1.41640731215493e-73	19	ABCA1
1773.49516077439	1.19677563885869	0.0651959493637048	18.3565950114831	2.923745600103e-75	1.87640781978888e-73	100132406	NBPF10
1660.28715116482	-2.09042624798023	0.11435273391704	-18.2805095809671	1.18315482813876e-74	7.56829894341653e-73	51807	TUBA8
114.01729268062	-3.66103077731833	0.200461295558571	-18.2630306120548	1.62988118490092e-74	1.03916949251093e-72	4804	NGFR
103.712950411161	2.51613657696416	0.137774541509103	18.262710580662	1.63946379063771e-74	1.04186316577585e-72	283551	LINC01588
869.670570396576	0.879886108672708	0.0482168215636269	18.248529872746	2.12552545003274e-74	1.34635074597188e-72	105372481	ERVK3-1
163.423237040468	2.1107591026389	0.1157774049226	18.2311833992996	2.91935183845099e-74	1.84317259254928e-72	338382	RAB7B
3308.10873279381	1.52046588906333	0.0834962740388396	18.2099848953267	4.30065473725943e-74	2.70648970940929e-72	5393	EXOSC9
2438.94235036501	1.30587557728409	0.071773788526004	18.1943241969311	5.72407513112869e-74	3.59065693548156e-72	25832	NBPF14
664.672479591742	2.06253733636746	0.113363705186459	18.1939831004555	5.75981631774939e-74	3.60145942491816e-72	55106	SLFN12
1492.54769783504	1.49560058085137	0.0822099698947808	18.1924477379758	5.92347135689879e-74	3.69191743609788e-72	84888	SPPL2A
1733.26710137397	1.50554725396166	0.0829404869893145	18.1521390651544	1.23496607008105e-73	7.67257194849714e-72	6310	ATXN1
1522.31379684682	7.67903045490632	0.423041334426784	18.1519625388647	1.23894161267013e-73	7.67275751591826e-72	3669	ISG20
1068.34762922198	-1.43966971389333	0.0793910357684855	-18.1339076881625	1.72084362491493e-73	1.06233413111415e-71	8936	WASF1
83.9741070747049	3.95516919254867	0.21828033484888	18.1196771357663	2.22899156091519e-73	1.37167626245433e-71	105379548	LOC105379548
1177.18023606149	1.15929054205476	0.0640700155133859	18.0941198900218	3.54562591220218e-73	2.17502339081021e-71	55884	WSB2
1694.40795505939	2.0199578149337	0.111908165928754	18.0501377908355	7.86941627225402e-73	4.81222229025949e-71	10010	TANK
78.4513489899874	4.21766792568752	0.23383139415432	18.0372184023502	9.94240406924081e-73	6.0608147188231e-71	105377182	FAM247C
3654.48670744696	-1.02190971807639	0.0567195654515691	-18.0168820043053	1.43612755236593e-72	8.72716761978369e-71	7905	REEP5
84.550870307906	3.66573333961244	0.20351459139852	18.0121401341403	1.56460655724674e-72	9.47829878885362e-71	105369325	LOC105369325
508.675024016627	5.48512883764654	0.305111059074577	17.9774828689701	2.92472245388885e-72	1.76627803845723e-70	970	CD70
986.951647736097	1.74266641986556	0.0971045239323329	17.9462948716986	5.13007701821919e-72	3.08852872124738e-70	8744	TNFSF9
2168.35799551234	1.14850412652849	0.0640888672405457	17.9204934644545	8.16010798973958e-72	4.89757592495296e-70	160365	CLECL1P
1651.33105824015	1.50510952432606	0.084091838487037	17.8984019306235	1.21354450252311e-71	7.26110350648137e-70	152926	PPM1K
1021.61277610223	3.29524406057496	0.184948703577805	17.8170703380394	5.20942683860155e-71	3.10743908906275e-69	101	ADAM8
962.745319358761	1.74330971324528	0.0979486950165296	17.7981923388676	7.29869680206399e-71	4.34038097898888e-69	1263	PLK3
6582.62590962986	0.884479890271889	0.0497088252846396	17.793216500435	7.97667958138821e-71	4.72910094938034e-69	3662	IRF4
2696.41964754835	1.27563396412038	0.0718894040270164	17.7443947600538	1.90440882149338e-70	1.12562717151247e-68	81844	TRIM56
334.109041672419	-4.34445293681062	0.245006814538377	-17.7319677617788	2.37571910684991e-70	1.39994647732738e-68	51233	DRICH1
133.871750936192	-3.15223696956192	0.178009589618879	-17.7082424396961	3.62207067566772e-70	2.12793916492552e-68	27143	PALD1
281.191150089645	1.99483474049448	0.112886657701914	17.6711294417272	6.99816487328587e-70	4.09898536523847e-68	3112	HLA-DOB
276.947923294176	3.27796230688342	0.185608359308629	17.6606394189005	8.42794980350569e-70	4.9216189753445e-68	3111	HLA-DOA
1101.90985826051	-1.18276956731573	0.0671104079552917	-17.624234501803	1.60526738442899e-69	9.34611663401381e-68	55893	ZNF395
1968.78126086786	1.28744444155506	0.0730678348341477	17.61985207961	1.73457891607086e-69	1.0068842269228e-67	8737	RIPK1
975.750644913754	1.70919266082589	0.0974562365300572	17.5380531988709	7.33991256951202e-69	4.24797439960508e-67	6993	DYNLT1
169.899518013216	-3.55312287081775	0.203039937132185	-17.4996255465965	1.44214147499962e-68	8.3216270394192e-67	404550	C16orf74
6335.66724197127	1.81583242030723	0.104028883501323	17.4550793894095	3.14939511528121e-68	1.81192714235971e-66	4853	NOTCH2
367.264241293763	2.54686332095484	0.146150668707642	17.4262857876453	5.21234963941423e-68	2.98995135952947e-66	132864	CPEB2
795.971216743036	-1.12074081178673	0.0643814289251739	-17.4078275443264	7.19633533758409e-68	4.11588049925471e-66	7436	VLDLR
6977.8247627921	3.72611246553519	0.214261592596539	17.3904824489547	9.74108328410699e-68	5.55498843233855e-66	1992	SERPINB1
112.072177218416	5.60945192828059	0.322571192356216	17.3898105633874	9.85594577111911e-68	5.60405618319246e-66	105747689	NABP1-OT1
700.191015730101	-1.77237656956383	0.101972841942508	-17.3808686293463	1.15195368884477e-67	6.53087213798116e-66	857	CAV1
820.375779562424	1.4198285400356	0.0817196066119961	17.3743927424533	1.28964264410202e-67	7.29022990035111e-66	9603	NFE2L3
629.964874012049	1.36099404013676	0.078361719600211	17.3680981872314	1.43917411222116e-67	8.11193616992831e-66	2710	GK
3204.05584010612	1.83659703748941	0.105809194006008	17.3576318650072	1.72701350822917e-67	9.70621522572959e-66	5031	P2RY6
642.366988394068	-1.18262800079067	0.0682569209596717	-17.3261258223089	2.98790499580942e-67	1.67443229246426e-65	5029	P2RY2
165.427120992993	-1.8000246756592	0.103913766687047	-17.3222926378971	3.19376084782394e-67	1.78465153582713e-65	101059918	GOLGA8R
918.351365558747	1.25327580854743	0.0725332754546834	17.2786324716638	6.81446321694691e-67	3.79696423257162e-65	8553	BHLHE40
915.248355343688	1.50112978988437	0.0869376734490335	17.2667352406709	8.37481220153232e-67	4.65304565917136e-65	84335	AKT1S1
235.735564437263	-1.89913791843356	0.110287154601056	-17.2199375829702	1.88191018658076e-66	1.04261041277064e-64	441459	ANKRD18B
451.762122719158	-1.1633033379062	0.0675574167650498	-17.219476315264	1.89696799970765e-66	1.04796703756576e-64	9252	RPS6KA5
278.5542364294	-2.28669398037426	0.132802532153428	-17.2187528603176	1.92082697881128e-66	1.05814168356839e-64	7433	VIPR1
565.576902279735	1.40931180942019	0.0821196498200344	17.1616880065697	5.13978240167103e-66	2.82339572268064e-64	100996763	NOTCH2NLB
1026.29425040718	-0.884086575988498	0.051584495723811	-17.1386104212784	7.64560824706668e-66	4.18807036542137e-64	7029	TFDP2
2320.7649411425	1.65623074147515	0.0969944674699644	17.0755176524684	2.258140466769e-65	1.23347751451657e-63	677	ZFP36L1
1265.34412823086	-0.770693510254017	0.0451461944749763	-17.0710625605708	2.43723433599852e-65	1.32757587949096e-63	56172	ANKH
447.011144777119	-1.34006539047807	0.0785471035414912	-17.0606595285872	2.91248331858727e-65	1.58201538025833e-63	56034	PDGFC
2598.26253217615	1.47105659724212	0.0862300840974244	17.0596678947928	2.96234522149351e-65	1.60461741440565e-63	220002	CYB561A3
434.511694155434	1.56931129292751	0.0921431399182375	17.0312330827887	4.81782376715702e-65	2.60242780489265e-63	8626	TP63
2078.66240616823	-1.12782090221572	0.0663562621987243	-16.9964501441946	8.72457920134634e-65	4.69967222020446e-63	9459	ARHGEF6
824.129890065399	1.68441974363062	0.099144624740455	16.9895216007944	9.81867153135252e-65	5.27441675686964e-63	5608	MAP2K6
3670.03713227351	0.734269884061104	0.0432940748733937	16.9600548391057	1.62193007788344e-64	8.68871964036399e-63	55655	NLRP2
3119.88835986743	1.6107875782153	0.0949966510906659	16.9562564545349	1.7302274906172e-64	9.24340763256648e-63	7128	TNFAIP3
2266.21821010944	-0.911185166092796	0.0538200127766797	-16.9302294645239	2.69328091291518e-64	1.43489152417941e-62	3033	HADH
207.248870838601	-2.33878373606586	0.138436806897146	-16.8942334664184	4.96119453021307e-64	2.63593958564271e-62	2904	GRIN2B
1013.90139750157	1.89257419684041	0.112027561475672	16.8938265897309	4.99553368175429e-64	2.64695226090991e-62	4794	NFKBIE
33372.4599546375	2.36973574406184	0.1403255475293	16.8874149132896	5.56901628539867e-64	2.94280137733322e-62	7295	TXN
950.919335509312	1.11900122514625	0.0663129114410197	16.8745603356825	6.92385450580513e-64	3.64881503305925e-62	159013	CXorf38
1430.81265763772	1.27305063380909	0.0754981557998372	16.8620096785441	8.56273445017388e-64	4.5002955167049e-62	3717	JAK2
235.081299806252	-3.28883140826752	0.195468938982186	-16.8253402581126	1.59144793326158e-63	8.34158935585031e-62	3579	CXCR2
6831.79522485902	1.47645577535231	0.0880051723399028	16.7769204479231	3.60028737003402e-63	1.88202118810972e-61	8682	PEA15
6313.95695337824	-1.64193800185315	0.0980561755679755	-16.7448709103988	6.17242262773012e-63	3.21793379138981e-61	4925	NUCB2
2915.75977510986	-1.17963949154677	0.0705103854464703	-16.7300105378423	7.92242729736976e-63	4.11923853541851e-61	89781	HPS4
4559.76535449155	-1.16171075798881	0.0694581103290586	-16.7253435557804	8.56806948305924e-63	4.4430581111352e-61	6850	SYK
206.985980597312	8.20071454766667	0.49119562695973	16.6954144083595	1.41533067050751e-62	7.31981920709814e-61	27074	LAMP3
414.062151315749	-2.10405269248505	0.126050102683376	-16.6921934032073	1.49380358258943e-62	7.7051735986828e-61	83439	TCF7L1
2186.00139878121	1.8670673319329	0.111882525597982	16.6877474561279	1.60928959733025e-62	8.27890092848785e-61	54464	XRN1
2453.28281092531	0.743973623647687	0.0445849096203716	16.6866688747924	1.63862180889508e-62	8.40755664796138e-61	8675	STX16
456.250700805617	2.20699596753256	0.132387155531701	16.6707711081841	2.13818292875734e-62	1.09418697980566e-60	3134	HLA-F
417.877381646177	3.11814721355022	0.187143042468389	16.6618388395439	2.48272423550635e-62	1.26716681059466e-60	8542	APOL1
3885.80323568646	1.13482372587452	0.0682699012412994	16.6226068185377	4.78078677877039e-62	2.43369580366411e-60	7726	TRIM26
405.52479234668	1.24727182617168	0.0752928281316276	16.5656126502672	1.23515642434688e-61	6.27124068612259e-60	401233	HTATSF1P2
5713.27574633716	1.49006027564912	0.0899560476322376	16.5643146277486	1.26210014577715e-61	6.39135401947459e-60	2889	RAPGEF1
100.35161827183	3.09515444692718	0.187118454766898	16.5411501007902	1.8544770373674e-61	9.36679492692114e-60	79658	ARHGAP10
3750.39421035931	0.898626102951234	0.0544103741005032	16.5157126339795	2.82800667101126e-61	1.42469994104883e-59	9830	TRIM14
6011.93638276571	0.755705380618805	0.0458105786266342	16.4963072564082	3.90026555349402e-61	1.95980785408901e-59	3514	IGKC
82.9514180298973	-5.09521056603453	0.309733795803114	-16.4502893616212	8.34685162485453e-61	4.18332156435364e-59	125704	DIPK1C
101.988216877963	5.10005832684844	0.31068850186011	16.4153430085571	1.48539016344131e-60	7.4254234237223e-59	285972	LINC00996
6365.7840181018	1.23425839586907	0.0752237190815388	16.407835333576	1.68092540449345e-60	8.38135267071273e-59	6238	RRBP1
790.498973029513	-0.873071964942063	0.0532124877827497	-16.4072758354495	1.69648476619261e-60	8.43729993948375e-59	30837	SOCS7
2382.17840154075	2.47315063420129	0.150956041626499	16.3832504320725	2.51913557645922e-60	1.24967118417924e-58	22797	TFEC
273.257806687327	-1.94556688395784	0.118775377195398	-16.3802206307219	2.64780982857411e-60	1.31016055792499e-58	643699	GOLGA8N
997.450903630049	-1.15281358248101	0.0703791695794123	-16.3800395681031	2.65570357779414e-60	1.31073126329403e-58	7301	TYRO3
432.069098307469	-1.69709523016904	0.103687702957873	-16.3673722317731	3.27032324813828e-60	1.60999255400752e-58	26030	PLEKHG3
127.139709993682	2.44454325247111	0.14943621174031	16.3584396579808	3.78707365320476e-60	1.85968268333888e-58	64581	CLEC7A
68735.3241289117	0.702810296976389	0.0430056324268082	16.3422848896016	4.93676714721925e-60	2.41814543941626e-58	5315	PKM
5799.44030410404	0.886162701209178	0.0542274891215825	16.3415772252027	4.99440497737958e-60	2.44023113543023e-58	5770	PTPN1
74.1026188011403	3.08918998036316	0.189329551104831	16.3164702094112	7.53694995793238e-60	3.6732714005502e-58	643866	CBLN3
2633.19411622614	2.31076847472241	0.141852829906723	16.2899004287886	1.16418612861831e-59	5.65969086427789e-58	3136	HLA-H
814.993700638148	1.38837974398988	0.0853048774758207	16.275502469169	1.47305373927474e-59	7.14339227280215e-58	7903	ST8SIA4
6621.23271394824	1.80339240085681	0.11082420142058	16.2725503792525	1.5458285782127e-59	7.47765734624982e-58	952	CD38
1414.64177174229	-1.97820107946792	0.121646241186887	-16.2619170158228	1.83893075103578e-59	8.87341126169771e-58	3274	HRH2
674.281670506586	1.08615031411196	0.0668189854755209	16.2551153146417	2.05481351682406e-59	9.89057020994078e-58	64778	FNDC3B
1654.98534681921	1.37908418644644	0.0848786006913982	16.2477252830842	2.31807003490745e-59	1.11301703453853e-57	9683	N4BP1
637.855827623696	3.61707827340437	0.222766302465027	16.2370979514383	2.75659956749738e-59	1.32031613767374e-57	51561	IL23A
909.573643748953	-1.88298605573077	0.11627338906901	-16.1944712440883	5.51699031158012e-59	2.63595561668273e-57	3783	KCNN4
520.478256386796	-1.27074351361081	0.0785926295822079	-16.1687364370677	8.37994526701074e-59	3.99402979564438e-57	91523	PCED1B
81.6483729330523	4.25427523837548	0.263185049341796	16.1645779234613	8.96498059920435e-59	4.26242084919628e-57	1235	CCR6
90.4738479707618	-2.50802058654143	0.155188072366947	-16.1611684988981	9.47485452037398e-59	4.49385417080957e-57	2619	GAS1
14502.7656858087	0.984423325739862	0.0609635904256798	16.1477255336522	1.17826835824265e-58	5.57484342929114e-57	7706	TRIM25
1747.10403852885	1.01494844411211	0.0630400899365733	16.1000475274271	2.54908708590751e-58	1.20314435613004e-56	28951	TRIB2
2451.39991360237	-0.779211814980206	0.0484509771736225	-16.0824788360393	3.38556656354271e-58	1.59408540907146e-56	38	ACAT1
1458.49795087897	0.704565597725804	0.0438243242152079	16.0770442064525	3.69597440663253e-58	1.73603667418783e-56	79591	ARMH3
273.252141338485	2.13316893956818	0.132742419213059	16.0699869131082	4.14173785738177e-58	1.94072853914809e-56	105373148	LOC105373148
2672.7078396958	-1.08911463320408	0.0677848109998814	-16.0672371455899	4.32957872682623e-58	2.02386990196786e-56	605	BCL7A
183.578093748046	1.99095964791284	0.123942171403327	16.063617615944	4.58983062529351e-58	2.14038000814047e-56	65072	CFLAR-AS1
1860.48486981857	1.0667951568009	0.0664270228524437	16.0596563114172	4.89254644436434e-58	2.27608751572031e-56	101060226	NBPF19
1228.58025089005	1.02725124864547	0.0640140444250838	16.0472792786538	5.97254018064755e-58	2.77188583181079e-56	6091	ROBO1
275.434538077552	1.75526868428	0.109392569554929	16.0455933288836	6.13696352326284e-58	2.84141411127069e-56	8676	STX11
1438.8571651089	1.31792659230829	0.0821509578201836	16.0427416463364	6.42540289813511e-58	2.96789512487257e-56	23053	ZSWIM8
2999.99180416845	0.99031392508161	0.0619408886550664	15.9880483891089	1.54805187368265e-57	7.13351107479449e-56	11234	HPS5
258.005522847488	1.96146887908131	0.122791450841002	15.9739856940134	1.93984225384538e-57	8.91777126909626e-56	55603	TENT5A
604.164046721311	1.24699873793278	0.0782767340690195	15.9306434122974	3.88340526629063e-57	1.7810542171766e-55	84674	CARD6
2014.24541646033	1.27248008974909	0.0799300444065622	15.9199222169408	4.60949586467924e-57	2.10908839022477e-55	3096	HIVEP1
652.330611549861	11.0561162006891	0.695546185387782	15.8955888666473	6.79865826256854e-57	3.10344386323727e-55	1889	ECE1
37755.4027349239	1.09513430749111	0.0689243876358942	15.8889232832413	7.56152283188084e-57	3.44359187327295e-55	1075	CTSC
144.003694731968	6.09199198791924	0.383540469644322	15.8835702359354	8.23543985676097e-57	3.74173746389191e-55	3687	ITGAX
2790.74414492386	-0.869957315848047	0.0548443675544471	-15.8622909633226	1.15598901159037e-56	5.23994459659357e-55	87	ACTN1
1498.75469874268	-1.10664025992261	0.0698197662762001	-15.849956522983	1.40678154916434e-56	6.36192418722086e-55	54504	CPVL
36340.36769098	1.79046349996467	0.112964352813758	15.8498097441108	1.41007109105033e-56	6.36200520569949e-55	567	B2M
407.763774305583	-1.32615736411443	0.0836984132726576	-15.8444743724628	1.53499106864586e-56	6.90959174094616e-55	100505678	STARD4-AS1
253.74621600184	-2.01952261650882	0.127645437902292	-15.8213458287064	2.21702471232478e-56	9.95664262260222e-55	89822	KCNK17
1252.72118675232	-0.915561747888805	0.0579420334835869	-15.8013395948237	3.04574910039741e-56	1.36469209692e-54	27347	STK39
2469.01958052514	-1.51547942004293	0.0960899803837965	-15.7714614363526	4.89049348859798e-56	2.1862192271098e-54	57181	SLC39A10
177.208388478529	-2.32470656764446	0.147401865597237	-15.7712153657303	4.90958569668794e-56	2.18972026279343e-54	91319	DERL3
2888.4900485749	1.75582282181639	0.111333959260977	15.770775004063	4.94393811358251e-56	2.19999589374658e-54	651746	ANKRD33B
3113.59146086787	-2.11261779694443	0.134066724177071	-15.7579579117198	6.05583439380549e-56	2.68862455757858e-54	596	BCL2
227.24755724709	1.80727950370576	0.114825199358833	15.7393979178555	8.1212714915559e-56	3.59740877960811e-54	84868	HAVCR2
1295.00228027945	0.91968132852723	0.0585423869216186	15.7096657121032	1.2986204065303e-55	5.73931191486097e-54	55756	INTS9
84.7911131829529	2.75163094820985	0.175464845102737	15.681950117123	2.00987568934659e-55	8.86259470635688e-54	344887	NMRAL2P
576.440167879758	-1.48583069076257	0.0948185868327173	-15.6702471571732	2.4163791983873e-55	1.06309750886514e-53	409	ARRB2
2511.82409733942	1.81137274297301	0.115826886921555	15.6386206270033	3.97239734587472e-55	1.74372999521173e-53	84243	ZDHHC18
78.5731777543716	-2.84374614783701	0.181974616440556	-15.6271583557146	4.75542243492102e-55	2.08274650156473e-53	284756	LINC02910
69.9321341614506	3.167304232335	0.202776316687614	15.619695061403	5.34606954577838e-55	2.33617232330801e-53	3957	LGALS2
406.854937236135	1.3073025551589	0.0838861101120981	15.5842552886519	9.31424812278426e-55	4.06109571739154e-53	728175	LINC02363
1449.85604504786	-1.5598707670038	0.100161354740034	-15.5735789621896	1.10072116316946e-54	4.78850642930501e-53	26064	RAI14
4402.06294576751	0.669284591895154	0.0429908544209014	15.5680690907544	1.19974592415759e-54	5.20764715204652e-53	5514	PPP1R10
3512.60425495774	0.639152839903459	0.0410649596636889	15.5644336470302	1.26989179086239e-54	5.49984760915591e-53	4704	NDUFA9
313.809081178983	1.16017504651806	0.074558619148786	15.5605758229355	1.34879956359638e-54	5.82861251415451e-53	100506755	MIR497HG
1135.96373184936	1.53891308320496	0.0990059732804999	15.5436387544514	1.75716606214104e-54	7.57646369055314e-53	57590	WDFY1
2543.25873674483	1.00993019826553	0.0650395759966395	15.5279333050651	2.2449910464243e-54	9.65842829397497e-53	200186	CRTC2
2773.15125520156	0.818228986332405	0.0527147482744648	15.5218228885816	2.46935107248783e-54	1.06002209615007e-52	9878	TOX4
1498.56216432898	0.855973155510421	0.0551734016495425	15.51423566282	2.77924451827768e-54	1.19042266304907e-52	55205	ZNF532
2673.79533853752	1.19380450466631	0.0770755163942394	15.4887642732101	4.13155412167755e-54	1.76576266923388e-52	23786	BCL2L13
1110.06194415578	-0.795263502552604	0.0513785645327243	-15.4785076186019	4.84584166046378e-54	2.06649642388988e-52	10220	GDF11
95.6924413735567	-2.75757007896757	0.178171329723093	-15.4770696455669	4.95535958829797e-54	2.10857598586526e-52	4948	OCA2
229.425876276703	2.47442133687703	0.160178599952169	15.447889653274	7.79542057790129e-54	3.30981983750805e-52	100294362	RNF213-AS1
435.930708708637	-1.16204155270859	0.075367777334324	-15.4182807800459	1.23344414920357e-53	5.22561109486116e-52	92312	MEX3A
389.009824290489	1.23580458847283	0.0801791836767825	15.4130353017137	1.33777841935647e-53	5.65531285713174e-52	100996717	NOTCH2NLC
93.0138880663095	3.34893604557026	0.217596842228667	15.3905544366813	1.89402384731766e-53	7.98941165616903e-52	346389	MACC1
1420.0650688	1.30655876639343	0.0849329786621718	15.3834092124613	2.11511153572146e-53	8.9026967367185e-52	26750	RPS6KC1
961.321586654063	-2.11454867782089	0.137601625775783	-15.3671780104289	2.71750441172382e-53	1.14135185292401e-51	27198	HCAR1
11579.5242229329	2.28835130638886	0.149316233837306	15.3255359285463	5.16269707977398e-53	2.16365964252769e-51	3105	HLA-A
4430.74818457933	1.01326317775576	0.0662381672839441	15.2972707323285	7.97306951800844e-53	3.33428623327295e-51	3716	JAK1
1568.56759857596	-2.10634684067128	0.137700685478693	-15.2965603137625	8.06055827232112e-53	3.36363983183598e-51	2322	FLT3
957.975147595505	12.3336779937197	0.808171746552952	15.2612090763205	1.38655122090731e-52	5.77363491258318e-51	10561	IFI44
3487.9090514451	-0.980525724002815	0.0642863240421938	-15.2524777020888	1.58502505493075e-52	6.58598231157764e-51	7267	TTC3
479.391603278918	1.14416378324635	0.0751078942006613	15.2336022121663	2.11604319564185e-52	8.77368357834784e-51	54981	NMRK1
6685.45382161585	0.549413126900339	0.0361679648900777	15.1906010904989	4.08159651483012e-52	1.6887388473912e-50	832	CAPZB
2251.01740236435	1.08576211115428	0.0716449890616533	15.1547529753957	7.04799140937934e-52	2.90987772710808e-50	29919	RMC1
3635.74330028656	-0.838894219119887	0.0553857091522199	-15.1464020585943	8.00295121480173e-52	3.29714807887785e-50	11165	NUDT3
158.246280307539	-3.90764275104272	0.258150394718798	-15.1370783503907	9.22205637572737e-52	3.79137649645654e-50	375704	ENHO
233.5304199576	4.79771881607097	0.317394319708319	15.1159567709971	1.27111348617038e-51	5.21478330212432e-50	9966	TNFSF15
289.353474757723	2.09081094568722	0.138585935141641	15.0867470320875	1.97964486510755e-51	8.1044576940803e-50	284086	NEK8
3871.12527680164	-0.564980108141588	0.0374855164447649	-15.0719574311878	2.47665141290045e-51	1.01178494485845e-49	23463	ICMT
998.159170797392	0.763366090678482	0.0506558064967289	15.069666114738	2.56405537633492e-51	1.04529603455364e-49	108903150	ZNF8-ERVK3-1
349.656409876443	1.34888008475501	0.0895136134541298	15.0689937843502	2.59027989167649e-51	1.05377788229165e-49	388677	NOTCH2NLA
655.676641308218	2.00897035441505	0.133458489637937	15.0531476855855	3.29191082866841e-51	1.33641958192664e-49	730101	LOC730101
1845.53924674731	0.758683974933876	0.0504169267651862	15.0481995554271	3.54758401010458e-51	1.43721497209362e-49	28950	IGKJ1
93.9256825836402	-2.38812364771677	0.158744217848429	-15.0438465103465	3.78880111986738e-51	1.53174691428152e-49	3781	KCNN2
63.7231383683995	2.81269951865479	0.187567552660713	14.9956614497318	7.83779607406785e-51	3.16211166921833e-49	102723922	LOC102723922
429.023243691153	1.59246639243541	0.106224829814832	14.9914704049077	8.34842984265286e-51	3.36115044969415e-49	55020	TTC38
10152.3470546882	2.14211285968643	0.142936609176318	14.9864535896751	9.00339849497729e-51	3.61735717217621e-49	6924	ELOA
8587.07306862016	0.671912695782738	0.0448403406992191	14.9845582193456	9.26395050375205e-51	3.71436662878273e-49	10019	SH2B3
76.6837254757387	-2.77614053072429	0.185382218172649	-14.9752255533961	1.06605550392802e-50	4.26553813361818e-49	59352	LGR6
69.9754713956003	4.94346055046209	0.330160559552958	14.9728985108203	1.104027349235e-50	4.40840160846486e-49	10866	HCP5
293.403365108099	9.01050054734752	0.601829466416322	14.9718500840476	1.12157233497028e-50	4.46928189053936e-49	5272	SERPINB9
2742.14692853259	6.26339663043273	0.418358269140132	14.9713704555336	1.12969099400332e-50	4.48325940191604e-49	9636	ISG15
1224.74307295334	7.54595266762212	0.504023959937497	14.9714165742396	1.12890780812062e-50	4.48325940191604e-49	6624	FSCN1
1190.85752883916	1.66471239962206	0.111384412121807	14.9456496462141	1.66261815866025e-50	6.58478059334158e-49	5128	CDK17
4566.15194055098	0.839839878732632	0.0562462935180263	14.9314706126098	2.05679458600973e-50	8.12935518689944e-49	5580	PRKCD
545.456786956152	-1.09561170511041	0.0734155430344034	-14.9234298327942	2.32033370287754e-50	9.15237508846989e-49	115761	ARL11
7231.72293336337	0.999684393054498	0.0670663687588937	14.9058971218257	3.01732504699625e-50	1.18775107011921e-48	6789	STK4
382.398040282607	1.40434889459726	0.0947903087253815	14.815321455127	1.16629987692448e-49	4.58179139528758e-48	80256	ATOSB
432.727347756685	2.23651727807974	0.151015706410047	14.8098322435881	1.26555768317043e-49	4.96170054575244e-48	64651	CSRNP1
901.685983903552	0.744078856961146	0.0504390950813165	14.7520262955068	2.98564067170861e-49	1.16818447690233e-47	83877	TM2D2
198.401987429753	1.7600845309112	0.119475593432503	14.7317496431232	4.03131877006776e-49	1.57415712455297e-47	353376	TICAM2
2065.38490686995	1.21248109390238	0.0823063023438199	14.7313274849532	4.0565830200282e-49	1.58084796407752e-47	54877	ZCCHC2
1540.34623286911	1.78791749972748	0.121419712792553	14.7251007155828	4.44806494695063e-49	1.72994141916804e-47	5026	P2RX5
474.047818507139	1.13580956003212	0.0771643136558409	14.7193632162391	4.84198206903877e-49	1.87938489649756e-47	124944	C17orf49
1385.4935961306	1.63177174170718	0.110864177763698	14.7186564192559	4.89285067113329e-49	1.89534609862267e-47	27348	TOR1B
125.545867544051	3.49949996847979	0.237857860389364	14.7125680973975	5.35364947434954e-49	2.06972301547119e-47	149478	BTBD19
4220.81848648758	0.749648399666582	0.0509701312399689	14.7076019117395	5.76131668525799e-49	2.22290802106204e-47	84901	NFATC2IP
83.4250186104238	4.5410850896356	0.309713853284444	14.6621955765893	1.12573076310202e-48	4.33484364738253e-47	8651	SOCS1
3662.19617850799	1.17039907627098	0.0798629385699458	14.6550965595377	1.2497883949235e-48	4.80304053906768e-47	1267	CNP
1045.32043903591	0.735152762840389	0.050165179776997	14.6546422460443	1.25817577779719e-48	4.82573691815468e-47	55361	PI4K2A
166.791587832009	1.95928653987694	0.134174327905923	14.6025440965928	2.70557476522755e-48	1.03568123788612e-46	272	AMPD3
1743.04655098721	-0.824565621131586	0.0564692626214247	-14.6020256481752	2.72623103719616e-48	1.04153808937753e-46	102659353	THRIL
61.8987375786831	3.16228292513807	0.217405090443157	14.5455790326349	6.23014383679602e-48	2.3755171970654e-46	101928933	LOC101928933
57.7359015428155	4.13505917321678	0.284412437600855	14.5389533878963	6.86339839868253e-48	2.61185215774522e-46	80326	WNT10A
244.419210679209	-1.58611128465807	0.109234387136445	-14.520256177909	9.01726170481668e-48	3.42479826390362e-46	770	CA11
79.8722924137642	-2.22386334853337	0.15336408159672	-14.5005487946073	1.2018514335673e-47	4.55579005402528e-46	107984703	LOC107984703
138.599586332501	-2.34479945619478	0.161724708541453	-14.4987088079603	1.2345025210079e-47	4.67045447928397e-46	112268189	LOC112268189
1530.38967071195	-0.839654604961175	0.0579731308587235	-14.4835131814315	1.54019409215508e-47	5.81565326525198e-46	116840	CNTROB
336.350117328863	1.09820475613436	0.0759409155380162	14.4613051917263	2.12725357757752e-47	8.01677772666135e-46	349136	WDR86
13369.5262607234	0.758020841204091	0.0524466194921316	14.4531878039883	2.39346725718137e-47	9.00258496772707e-46	302	ANXA2
2716.68255449974	2.03136133703151	0.140732412982516	14.4342109538325	3.15232575270197e-47	1.18340012716298e-45	84930	MASTL
126.680958532622	-2.06913998794543	0.143613474118951	-14.4077009531265	4.62863077871343e-47	1.73426501200118e-45	64231	MS4A6A
171.709677573102	-2.3606504602853	0.163877873428475	-14.4049371089479	4.81756185510418e-47	1.80158284296838e-45	197358	NLRC3
2921.63318160978	3.19707557631197	0.222075050712428	14.39637440611	5.45299773708371e-47	2.03529738954568e-45	5966	REL
173.386262790195	-2.82884103372157	0.196510994767879	-14.3953321139258	5.53583219412869e-47	2.0622565679507e-45	8660	IRS2
4757.78374132278	0.891047580539336	0.0621227007267711	14.3433490513935	1.17257544217768e-46	4.35982830756924e-45	10184	LHFPL2
1492.44695412313	0.98449337524048	0.0686868764235809	14.3330637015617	1.35986652950077e-46	5.04655811692213e-45	11311	VPS45
267.27484753609	-3.42955169906122	0.239402750856851	-14.3254481696072	1.51745998358509e-46	5.62067177919918e-45	3983	ABLIM1
287.813083864241	1.7914772462933	0.125109602813111	14.3192625187165	1.65874076597826e-46	6.1322952348314e-45	114294	LACTB
1187.3324102189	-0.905262732316898	0.0632354419810252	-14.3157492690339	1.7447351306562e-46	6.43797331133595e-45	55711	FAR2
309.554585739459	-1.42093408109896	0.0993062202140287	-14.3086110621923	1.93336122302933e-46	7.12048150436145e-45	219654	ZCCHC24
434.772664457322	-1.42166448580917	0.0993809773230834	-14.3051972731904	2.0306118293248e-46	7.4645137302552e-45	254042	METAP1D
2460.12950614985	1.24785986239658	0.0872409764691428	14.3035980671073	2.07782890394698e-46	7.62367186153829e-45	9267	CYTH1
2969.74810713775	0.940273449939147	0.0657731027256074	14.2957137640562	2.32707582994054e-46	8.52209351959017e-45	23505	TMEM131
12430.4512161246	2.13916070737467	0.14977357521827	14.2826309931988	2.80796846275982e-46	1.02638636704563e-44	26509	MYOF
6243.60155855222	1.43818110682823	0.100756722555756	14.2737980191086	3.18736023399215e-46	1.16287818218033e-44	105372252	LOC105372252
5091.02457172842	2.64669213641988	0.185616284639703	14.258943613473	3.94379220797694e-46	1.4361607355116e-44	23075	SWAP70
99.1141958351559	2.50443190886332	0.175759976759646	14.2491593082546	4.5371023811295e-46	1.64913070847559e-44	5368	PNOC
330.57723989174	-1.12315732769229	0.0789450098916775	-14.2270845140612	6.22222553964959e-46	2.25741413888108e-44	7084	TK2
1985.01182051997	0.769112406950141	0.0540831609809549	14.2209218729094	6.7951841615578e-46	2.46069182878311e-44	150472	ZNG1B
3492.32534329379	0.88407885249037	0.0623396093599975	14.1816553162053	1.19005913324101e-45	4.30146652509382e-44	5795	PTPRJ
1964.2734787615	2.17032528018984	0.153084300630378	14.1773210659275	1.26587445367217e-45	4.56701199000167e-44	6402	SELL
3464.82570388019	1.75286084558643	0.123691458125543	14.1712360105524	1.38049144120783e-45	4.97130306772731e-44	8775	NAPA
206.579356212138	-2.60053676742639	0.183616215926085	-14.1628927178918	1.55460689192632e-45	5.58796407031409e-44	100130519	TMEM221
5854.73510938286	2.58193764279692	0.182319115569759	14.1616397969472	1.58257698105233e-45	5.67800589917778e-44	7127	TNFAIP2
44.7233677629243	4.20747144364924	0.297831316964487	14.127028300892	2.58838526502069e-45	9.2695653524111e-44	107984251	LOC107984251
97.2744793089646	-2.46227803948943	0.174873630172	-14.0803278176796	5.01764929493594e-45	1.79362515053905e-43	23187	PHLDB1
361.765848691397	-1.13748405795199	0.0808293926816654	-14.0726537737553	5.59305116274163e-45	1.99564170478301e-43	340061	STING1
1468.2467491555	0.696361132756772	0.0495217274911456	14.0617294273767	6.5271393085414e-45	2.32466576911898e-43	55707	NECAP2
3303.65675843833	0.705279647787472	0.0502192129869202	14.0440203228825	8.3819477715082e-45	2.97980541800272e-43	11345	GABARAPL2
96.1862721535882	4.03417335988669	0.287352352841123	14.0391172022774	8.98245791013813e-45	3.18746125037493e-43	3725	JUN
82.2884720946878	-3.0694548306407	0.218731972816639	-14.0329499666416	9.79891940972543e-45	3.47085221933553e-43	3801	KIFC3
2826.8604380572	1.1361580869908	0.0810098320252832	14.0249406595018	1.09703864397206e-44	3.87872972194192e-43	6643	SNX2
5998.78339821874	0.654117424084697	0.0466517727001066	14.0212769253076	1.1551728920166e-44	4.07685881273229e-43	11176	BAZ2A
4262.62798108767	0.730640128437454	0.0521106536848054	14.0209357736477	1.16073965596122e-44	4.08908394018513e-43	57680	CHD8
301.928452461054	2.13220005423752	0.152100773272986	14.0183380291612	1.20401321759259e-44	4.23385913730662e-43	1230	CCR1
2728.15566467842	0.937406321833313	0.0668792160389633	14.0164071493779	1.23721460614935e-44	4.34275726194588e-43	9567	GTPBP1
1645.88054245683	1.11177072781449	0.0794135967848665	13.9997528487006	1.56413730721119e-44	5.4803989326178e-43	55072	RNF31
53.784799634068	3.0685438972269	0.219263958165831	13.9947482609346	1.67822868032786e-44	5.86957462547763e-43	353345	GPR141
1703.16503793181	0.697179414189913	0.0498287700465323	13.9915035739164	1.75658531285014e-44	6.13259569006891e-43	23585	TMEM50A
92.130092327656	1.98515013244951	0.141927220745597	13.9870993176698	1.86879889378081e-44	6.51266367176731e-43	9834	FAM30A
8859.72590533665	0.696349804465074	0.0499036274574868	13.9538915293943	2.97897241849004e-44	1.03629870572374e-42	22992	KDM2A
3106.84620725589	0.855996857138893	0.0613468762734525	13.9533894655582	3.00002209523227e-44	1.04175767256941e-42	84955	NUDCD1
3820.23128238008	1.71792600078915	0.123131781225973	13.9519300678059	3.06205323394914e-44	1.06140262366087e-42	10018	BCL2L11
217.3343832721	4.46773998178233	0.320266078891969	13.950087993207	3.14217488090228e-44	1.08723723726024e-42	285966	TCAF2
64.0299276844311	4.80403026494507	0.34455356047425	13.9427677320551	3.48171960921591e-44	1.20258471617784e-42	340596	LHFPL1
210.658750857405	-2.51444000758621	0.180411030583522	-13.9372853170535	3.75970561833708e-44	1.29629850096069e-42	2118	ETV4
1182.26487764795	1.74637450603887	0.125403898902202	13.9259984843119	4.40344324444827e-44	1.51556384657595e-42	54462	CCSER2
1784.86761762685	0.706745651481331	0.0507609321931422	13.9230234935838	4.59065898662012e-44	1.57720767939602e-42	2052	EPHX1
120.257784942423	-1.76419220576637	0.126863808833355	-13.9061898108685	5.80927197043737e-44	1.99236512763889e-42	727909	GOLGA8Q
10278.6055480892	1.30150502498207	0.0936341075212813	13.8999031382476	6.34271414739999e-44	2.17148625546374e-42	10135	NAMPT
902.974297227187	-0.723550137409732	0.0520735048413463	-13.8947846820411	6.81280757656501e-44	2.32832787581517e-42	79070	POGLUT2
2651.66428413151	1.00812244397716	0.072584114573923	13.8890230995439	7.38354747757966e-44	2.5189555131406e-42	9111	NMI
3834.99906765812	1.19300065403297	0.0860185768723684	13.8691047609762	9.74859052839082e-44	3.31998408782991e-42	637	BID
44.3483263661521	3.97002248585803	0.286545913755655	13.8547517004321	1.19067888840968e-43	4.04789189930326e-42	105371932	LOC105371932
6525.41745069298	2.06605291728377	0.14921023685926	13.8465896226178	1.3339669772642e-43	4.5271067783385e-42	65108	MARCKSL1
60.9060536382433	-4.8269017927434	0.348739444939371	-13.8409975206061	1.44191621206505e-43	4.88493077697158e-42	7441	VPREB1
596.203158404981	-1.38350935938331	0.0999954911165394	-13.835717430208	1.55180439592133e-43	5.24806752749325e-42	79974	CPED1
768.915947036951	-1.54526908881889	0.111743330804762	-13.8287366028026	1.70997423904022e-43	5.76293917718824e-42	8631	SKAP1
48.0156996085311	3.59501077026149	0.259965886934486	13.8287788934687	1.70896931861839e-43	5.76293917718824e-42	64109	CRLF2
74.2497689908551	-2.76350115553422	0.199954211871975	-13.8206698906828	1.91281457033606e-43	6.43539656310642e-42	23281	MTUS2
2369.21407110141	0.760295037917028	0.055099427328747	13.798601451532	2.59844858685924e-43	8.72701748187648e-42	221692	PHACTR1
162.650349067263	-1.79338523053701	0.130021830963719	-13.7929547464797	2.81010085414454e-43	9.42158986374047e-42	201181	ZNF385C
123.108642356565	1.4945636108167	0.108368460723228	13.7914998592976	2.86735761375101e-43	9.59701138674735e-42	100133991	MAP3K14-AS1
7888.28547180201	0.771240293147425	0.0560130727280321	13.7689338503555	3.91954731572339e-43	1.30961369590304e-41	10956	OS9
56.3420304038428	4.84813510814507	0.352351709691208	13.7593630875067	4.47451404822147e-43	1.4924768470277e-41	105371849	HEATR6-DT
966.103310544985	1.76757976266373	0.128482573651451	13.7573502182392	4.6008281580253e-43	1.53198123905753e-41	79651	RHBDF2
179.789922130508	1.83519774385422	0.133497590910506	13.7470476533506	5.30505786914188e-43	1.7634556465527e-41	11221	DUSP10
887.372679995473	2.89553829077633	0.210661859643775	13.7449574197846	5.46051730077568e-43	1.81203446127788e-41	7318	UBA7
648.952622233328	1.08772313210573	0.0791401168587657	13.7442699768423	5.51262913370025e-43	1.82621100739242e-41	389072	PLEKHM3
115.86496518567	-2.13693212626995	0.155548100613571	-13.7380792040575	6.00478128435581e-43	1.98586695332624e-41	3768	KCNJ12
116.238795191924	-2.29628040636016	0.167316068113703	-13.724207317612	7.27200976684907e-43	2.40087439602966e-41	493829	TRIM72
891.519839202347	-1.126806580063	0.0823062001726626	-13.6904215927739	1.15835210203896e-42	3.8178499959745e-41	56255	TMX4
6418.13986233119	0.908422910037152	0.0663894573490705	13.6832404768838	1.27864935435237e-42	4.20721071822948e-41	255231	MCOLN2
69.0283755425896	-2.26473885606719	0.165516602342911	-13.6828500827681	1.28553418940041e-42	4.22271923092574e-41	2523	FUT1
108.74537496745	-1.860371997656	0.136277304511203	-13.6513706690102	1.98116734117091e-42	6.49675887291897e-41	105372165	LOC105372165
718.811282161967	-1.6774024789084	0.122894752800619	-13.6490976277056	2.04393845610546e-42	6.6913177133715e-41	22846	VASH1
1875.30075476924	-1.6892798452825	0.123875179534902	-13.6369517414628	2.4144369984668e-42	7.89094821381268e-41	9315	NREP
332.375595049575	2.39652690777813	0.1757814813954	13.6335573506029	2.52943472769782e-42	8.25291740181407e-41	5800	PTPRO
68.2869092447305	6.29606286071524	0.462577088600922	13.6108402596373	3.45251421680132e-42	1.12458277152292e-40	102465834	MIR7844
933.010930503166	0.982788121291898	0.0723900646788841	13.5762846137997	5.53644344209756e-42	1.80036252801052e-40	8792	TNFRSF11A
1079.85227512304	1.82940584877002	0.1351534881165	13.5357649607467	9.61760344293384e-42	3.12226905761755e-40	84166	NLRC5
1439.97833320121	1.35102651173686	0.0998784566304896	13.5267059315416	1.08790327687276e-41	3.5258945203446e-40	84102	SLC41A2
147.593314738081	2.46241248766979	0.182470237960029	13.4948719045853	1.67646284034841e-41	5.42437543983613e-40	8412	BCAR3
1147.21671641014	1.21250803214541	0.0898571414565244	13.4937302977978	1.70263151109055e-41	5.49989574163902e-40	55122	AKIRIN2
5462.01981660763	0.532693856227733	0.0394803355794562	13.4926374968536	1.72806189561305e-41	5.57278468028051e-40	10483	SEC23B
4025.49120955464	-1.2899265917801	0.0956733037917017	-13.4826178323318	1.97956459719729e-41	6.37328032402292e-40	57217	TTC7A
53.7721150495555	4.31462234042201	0.320190273617114	13.4751824022658	2.18943618777378e-41	7.0373183648676e-40	54072	LINC00158
46.4848715690196	4.57729935304675	0.339792636087497	13.4708609514071	2.32143231263337e-41	7.44926943093539e-40	7035	TFPI
2737.19243878889	1.51015387028576	0.112188549596567	13.460855637374	2.65820091919457e-41	8.51587727753831e-40	7410	VAV2
492.973789261551	-1.46431104614416	0.108805911444543	-13.458010017135	2.76256371835647e-41	8.83566020841446e-40	26033	ATRNL1
502.178884934453	-0.908141334250497	0.0674867378189843	-13.4565895996685	2.81617204225119e-41	8.99232865905035e-40	2672	GFI1
105.796780977542	-1.86444043657254	0.138570409514256	-13.4548237470622	2.88426225275386e-41	9.19464979787732e-40	8497	PPFIA4
85.7588614227823	-2.12722370294332	0.158264090173247	-13.4409751486563	3.47822608553293e-41	1.10699810898974e-39	2036	EPB41L1
2341.77814416596	0.597198640447189	0.0444628962156883	13.4313931676919	3.95892742528079e-41	1.25792978287598e-39	64744	SMAP2
600.931741418539	-2.99139825339868	0.222836160741975	-13.4242047764522	4.36242007115882e-41	1.38387635732063e-39	164118	TTC24
126.250869726406	-1.90678254414357	0.142053646096653	-13.422975027661	4.43543294179565e-41	1.40474640042603e-39	57462	MYORG
7215.13812792815	1.09386106045484	0.081563189998875	13.411209891005	5.19837746745643e-41	1.64370159727086e-39	6892	TAPBP
1979.71024491993	-0.544336243975261	0.0405903745182806	-13.4104760164287	5.25007602947037e-41	1.65735354657599e-39	9319	TRIP13
388.986264598194	1.65183327893629	0.123246641332346	13.4026636432385	5.83314380594865e-41	1.83843297326544e-39	102723996	LOC102723996
95.533001792642	2.69639450926758	0.201431086933615	13.386188548723	7.28230322560059e-41	2.29145094700694e-39	912	CD1D
159.206127327879	1.63138330854697	0.121911999184256	13.3816467571935	7.74130139877562e-41	2.43194421648773e-39	7424	VEGFC
7847.0997181581	-0.870960969549714	0.0652540375158988	-13.347234940635	1.22927704668767e-40	3.85556797578846e-39	140707	BRI3BP
76.6098547416313	2.64329601721295	0.198088342514799	13.3440261231701	1.28336782307163e-40	4.01873924113543e-39	105370792	LOC105370792
44.5169193027977	3.4305355106405	0.25738468867652	13.3284366225529	1.58177730287869e-40	4.94521566427316e-39	5327	PLAT
6682.63787812429	1.19330534798561	0.0896205255626688	13.3150898244975	1.89144836763171e-40	5.9038691744729e-39	523	ATP6V1A
196.950865423413	-2.09111225522237	0.157333739969713	-13.2909333727458	2.61298259203908e-40	8.14295825076795e-39	26050	SLITRK5
2043.39010583	1.83452436367345	0.138081965936765	13.28576364935	2.79987329923015e-40	8.71141378829273e-39	221472	FGD2
3554.94316208547	0.561362513435927	0.0422630834818029	13.2825735177991	2.92177091139341e-40	9.07615928801218e-39	25793	FBXO7
1028.80938405028	1.91559604615034	0.14453396100395	13.2536051239749	4.30038404549206e-40	1.33373633410907e-38	391059	FRRS1
112.131774046396	3.7099638414184	0.280597544107044	13.2216547127123	6.5800271092678e-40	2.03750329883474e-38	3575	IL7R
1671.18286056395	1.00132691103847	0.0757655913750408	13.2161168792557	7.08271368763416e-40	2.18967329681612e-38	55589	BMP2K
797.195118943763	-0.835328049707749	0.0633147426449708	-13.1932629718128	9.59409035820393e-40	2.96137589056561e-38	55857	KIZ
87.1511560518629	1.85233573416671	0.140438094534712	13.1896957182716	1.00590434068188e-39	3.09997080965131e-38	5872	RAB13
10363.7333553875	0.736487681206021	0.0558709958039573	13.1819322460305	1.11498044646936e-39	3.43068192437391e-38	5879	RAC1
2191.62451242203	-1.26314059127344	0.0959039501795423	-13.1708922198586	1.29063362721201e-39	3.96487543677169e-38	5376	PMP22
2135.62431011814	0.736106255876439	0.0559755499041471	13.150496192301	1.69061358719309e-39	5.18543719504052e-38	9663	LPIN2
10342.3746806768	1.88056015270779	0.143066755093993	13.1446341358081	1.82687006010446e-39	5.5945378250065e-38	4790	NFKB1
126.56725955253	-2.45007885485731	0.186672914686724	-13.1249831233902	2.36835514124854e-39	7.23039945720177e-38	286336	FAM78A
1847.11898348241	1.27790017544529	0.0973639799377617	13.1249788295647	2.36848938302866e-39	7.23039945720177e-38	29761	USP25
269.896175642422	1.29072727260025	0.0984211641717913	13.1143264099917	2.72593415207696e-39	8.30854475255307e-38	100507331	ZSWIM8-AS1
130.49681292687	8.76634729976728	0.669219610042146	13.0993580705371	3.32054173161488e-39	1.01050476546139e-37	3696	ITGB8
8342.30314615104	-0.848938123127572	0.0648289707093843	-13.0950424453474	3.51477784816061e-39	1.06794328180205e-37	7045	TGFBI
91.9364329207002	-2.22257188944908	0.169936588575064	-13.0788308043934	4.35080873721184e-39	1.31990369272732e-37	283392	TRHDE-AS1
335.388608566869	-1.671767328709	0.128005384385717	-13.0601328743444	5.56306033376791e-39	1.68503537773288e-37	55024	BANK1
506.914691048508	1.32807481313075	0.101707665600222	13.0577651673862	5.73878424351355e-39	1.73555829548001e-37	355	FAS
1120.82181360514	9.00129478674586	0.691182291564748	13.0230402262883	9.04947765684102e-39	2.73254879681569e-37	3429	IFI27
8166.03774327981	0.648750345667679	0.0498574073334453	13.0121155584535	1.04410938590024e-38	3.1478683904211e-37	3927	LASP1
2993.89678318164	1.62312530691616	0.124797042239286	13.0061199992543	1.12932123686282e-38	3.39950166749757e-37	10318	TNIP1
4412.48001320728	0.734396939729137	0.0565584989750799	12.9847317916396	1.49360480805509e-38	4.48912505370004e-37	5298	PI4KB
722.012126782371	1.63360737816599	0.125823807992572	12.9832931003203	1.52193423057931e-38	4.56721189009957e-37	11040	PIM2
257.101564457813	-1.03632667286246	0.0798531782235197	-12.9779013924986	1.632936961469e-38	4.89277228855564e-37	3790	KCNS3
267.033555920055	2.03625449095147	0.156935731912802	12.9750851901775	1.69407888079609e-38	5.06816275630166e-37	55076	TMEM45A
14545.4812965729	0.976365354741151	0.0753052730609137	12.9654314373361	1.92146233809243e-38	5.73959395185028e-37	9948	WDR1
79.6299464844986	2.63969979967789	0.203600424330647	12.9650996964084	1.92979336215004e-38	5.75563830067018e-37	3955	LFNG
432.276865649443	2.98776550679517	0.230842019719205	12.9429014285591	2.57709575216336e-38	7.67445696731527e-37	107075116	MIR3142HG
157.920735672928	-2.01318089894813	0.155546507319248	-12.9426300445064	2.58621721275668e-38	7.68984402435265e-37	1746	DLX2
1596.90565868831	0.627619210321999	0.0485367407400039	12.9308066580729	3.01637392727943e-38	8.95517670074438e-37	200316	APOBEC3F
1851.78734784385	0.654795906095867	0.0506820896656167	12.9196706453106	3.48630556720354e-38	1.03345576310732e-36	6827	SUPT4H1
467.874277882854	0.881576573878292	0.0682627689232459	12.9144567058147	3.73067930049114e-38	1.10421293268418e-36	7050	TGIF1
2450.24662157573	1.40615850777524	0.108946542374159	12.9068667727519	4.11715513448962e-38	1.2167507408098e-36	6585	SLIT1
120.393220311293	8.61507312916308	0.668212915538265	12.8927066939785	4.94763312269613e-38	1.45996469960469e-36	3569	IL6
209.513106239416	3.36853295241381	0.261579685972327	12.8776550055579	6.01350339592024e-38	1.77179677328886e-36	53826	FXYD6
49.3089511109736	-2.88671031550287	0.224186474274608	-12.8763803652441	6.11361895759648e-38	1.79856935324389e-36	105371768	LOC105371768
2219.18327495356	1.30170905653659	0.101177105722291	12.8656482832143	7.0250035644478e-38	2.06356826758689e-36	63916	ELMO2
152.72474022168	1.46563169018647	0.113965419232593	12.8603193850869	7.52650410644894e-38	2.20754749402724e-36	26157	GIMAP2
231.127130472922	2.7753143614981	0.215845091671839	12.8578988755397	7.76589950339897e-38	2.27433255637193e-36	84981	MIR22HG
7000.76927398696	0.922443225056055	0.0717844229623441	12.8501865305784	8.58031000217011e-38	2.50906328273985e-36	6830	SUPT6H
139.676435927743	1.59164937841035	0.123914431490213	12.8447458400845	9.2053757294807e-38	2.68780385038261e-36	107986948	LOC107986948
387.508596026688	-1.3604525295922	0.106018490078498	-12.8322194419568	1.08218990740644e-37	3.15506220980895e-36	8851	CDK5R1
446.783322361807	-2.30335283630608	0.179749428467389	-12.8142428932617	1.36463833720712e-37	3.97256842894157e-36	767	CA8
2527.09674995384	-1.10062465756005	0.0859212291011584	-12.8096940543558	1.4470396749095e-37	4.20614850796564e-36	23516	SLC39A14
74.2173245483015	7.1460045695062	0.557964468983612	12.8072753136474	1.49284974423601e-37	4.33282927259903e-36	8740	TNFSF14
1251.79907285417	1.0575102099107	0.0825862268927377	12.8049221970654	1.53879969062767e-37	4.45953782175048e-36	29916	SNX11
627.930230149779	-0.733820006923948	0.0573122888781563	-12.8038858905813	1.55947925233129e-37	4.51274308643368e-36	6638	SNRPN
225.597899821099	2.02245627299813	0.158083967426031	12.7935571578089	1.78130096219522e-37	5.146980462236e-36	9095	TBX19
436.571804515122	-1.45567279279705	0.113784289281758	-12.793266996575	1.7879657814781e-37	5.15857308406871e-36	81848	SPRY4
761.583151587387	-1.69561921785958	0.132595934742361	-12.787867298905	1.91661553203285e-37	5.5215563905053e-36	54329	GPR85
72.3572512883658	-2.5726249859016	0.201307889350405	-12.7795537184515	2.1328985858479e-37	6.13555412727786e-36	27180	SIGLEC9
60.573881894316	2.12201826732326	0.166440712595581	12.7493942691735	3.1417689888017e-37	9.02434856074414e-36	1902	LPAR1
459.5840510786	-0.926205287516787	0.0726571542460433	-12.7476130482667	3.21437187710977e-37	9.21927367585199e-36	57447	NDRG2
190.56472646029	-1.26671508629758	0.099481490451911	-12.7331735837824	3.86791743146026e-37	1.10773965202027e-35	51338	MS4A4A
381.442334442203	-1.01197661160948	0.0794764011778052	-12.733045238743	3.87428225519002e-37	1.10793077550625e-35	100233209	PCED1B-AS1
867.316321924058	0.765779443823669	0.0601464315953665	12.7319181456255	3.93062550546108e-37	1.12239271041404e-35	51550	CINP
41.4528657569994	3.33791737095021	0.262340293137144	12.7236168376363	4.37147332972404e-37	1.24644677961604e-35	100533181	FXYD6-FXYD2
3920.62909215373	-1.82299804192925	0.143482466753227	-12.7053714867099	5.52066477139004e-37	1.57181328176355e-35	4058	LTK
124.176808777619	1.60352441703545	0.126255822015983	12.7005978134811	5.86797413396696e-37	1.66825475159534e-35	64127	NOD2
1169.20872258404	0.88524363100981	0.0697592831565256	12.6899760283302	6.72063510432513e-37	1.90787547793732e-35	57117	INTS12
622.549339485538	-0.733700463183314	0.0578267732736946	-12.6879025345354	6.90091862314485e-37	1.95619917705065e-35	8926	SNURF
1540.52815348452	-0.727029111024337	0.0573206383714031	-12.6835487475493	7.29525800562982e-37	2.0649721568774e-35	123920	CMTM3
815.183927210944	0.760850242427696	0.0600211054673798	12.6763783589625	7.99409768041628e-37	2.25949452751999e-35	9325	TRIP4
244.550017658343	1.18940405358196	0.0938380313279705	12.6750746658879	8.12812560228387e-37	2.29404253210467e-35	89790	SIGLEC10
4289.7001746712	0.529729188982904	0.0418435970644478	12.6597430944336	9.88222124522433e-37	2.78506774398018e-35	309	ANXA6
463.993023168309	1.59396328542707	0.125973949632072	12.6531182842366	1.07520975237914e-36	3.02583630170258e-35	23308	ICOSLG
3935.15872770536	-0.968180077829005	0.0765336079166276	-12.6503911704215	1.11319190135742e-36	3.12819793551972e-35	10491	CRTAP
124.727085283593	8.11307215239559	0.642547061792922	12.6264247940959	1.50983684831907e-36	4.23669370164683e-35	718	C3
4465.5321911554	0.631289817698107	0.0500030012648761	12.625038532268	1.53666214788217e-36	4.30575390889288e-35	83593	RASSF5
777.360680638724	0.870740927526795	0.0690462159703692	12.6109869351924	1.83678342619008e-36	5.13929359794134e-35	5533	PPP3CC
37.9953632333558	3.04138796716942	0.241545760800716	12.5913531129146	2.35599724920717e-36	6.58257507300038e-35	9447	AIM2
198.812302694842	-1.65976734619337	0.131844759163318	-12.5888003188461	2.4334360053234e-36	6.78918171585636e-35	29953	TRHDE
2582.53533308352	1.35111271507874	0.107561811328794	12.5612677807059	3.44763836089222e-36	9.6049821727665e-35	10409	BASP1
2394.62552703718	0.88486856872305	0.0705595563972241	12.5407331608148	4.46842250879497e-36	1.24310363527936e-34	23608	MKRN1
115.132586619483	-2.09012431365579	0.166785831003527	-12.5317858302459	5.00234302326356e-36	1.38965089186262e-34	84866	TMEM25
13727.2235471659	0.678174542386701	0.0541391239000871	12.5265149033121	5.34607228968771e-36	1.48302028167285e-34	5223	PGAM1
8471.34753049092	-0.513836134452394	0.0410993376304829	-12.5022972163738	7.25247894391938e-36	2.00899865446519e-34	7027	TFDP1
4631.98488329817	1.82620176683472	0.146075343918274	12.5017796833423	7.29985462788321e-36	2.0192457054597e-34	214	ALCAM
1697.11717700694	-1.36221369079434	0.109128702709809	-12.4826343296382	9.28625824464548e-36	2.56506502592864e-34	5271	SERPINB8
889.822788021325	0.971664274310407	0.0778791708991648	12.4765616157943	1.00221864522888e-35	2.76441755675473e-34	107303344	SETDB2-PHF11
190.33280329807	1.86127401445868	0.149483062083639	12.4514041157201	1.37406303192945e-35	3.78470675905101e-34	58476	TP53INP2
10791.9810104336	0.703150056639944	0.0566145580939917	12.4199513395931	2.03685345522564e-35	5.60235534516517e-34	9887	SMG7
149.725031033134	9.30462961775922	0.749386596211684	12.4163277870143	2.1312147082261e-35	5.85361599098372e-34	6351	CCL4
130.491979585763	1.59136833859555	0.128224621296139	12.4107860293089	2.2839944014793e-35	6.26439423570755e-34	4818	NKG7
1265.42478024818	1.56298961432916	0.125947068609755	12.4098927555992	2.309619385973e-35	6.32575472952548e-34	6016	RIT1
478.489450266606	1.11261838023231	0.0897689686208273	12.3942426578595	2.80785910893414e-35	7.67955390046881e-34	728743	LOC728743
2517.06652337918	0.946461099558823	0.0764014456906265	12.3879998736063	3.03519253048715e-35	8.28965645335017e-34	54467	ANKIB1
694.523084851072	-0.941465056151158	0.0760427774880492	-12.3807294690034	3.32308592660879e-35	9.06321583854621e-34	23589	CARHSP1
8036.98153370687	1.01275074553249	0.0818865400711174	12.3677315545745	3.90700128976448e-35	1.06408329244762e-33	81618	ITM2C
39.8769304289887	3.73390846675964	0.301952624468869	12.365875187631	3.99832561920604e-35	1.08743272714798e-33	83888	FGFBP2
57.1793422191906	4.61598206947209	0.373300299355299	12.3653318184958	4.02545581626998e-35	1.09328231568695e-33	6753	SSTR3
3330.6194794182	1.02276813996008	0.0828101137418014	12.3507636174613	4.82512461876477e-35	1.308638400788e-33	684	BST2
895.687567906508	2.13406955424058	0.173024697000383	12.333901409669	5.94948327781088e-35	1.61133219805446e-33	4814	NINJ1
269.169817096774	4.0155651933341	0.325819564206116	12.3245060594146	6.68518502594484e-35	1.80806826167626e-33	3902	LAG3
857.891687072196	1.52959903922133	0.124153214165061	12.3202532411907	7.0472639916162e-35	1.90334854973567e-33	9516	LITAF
1040.9244315757	0.990413405055107	0.0803974792453503	12.3189609220539	7.16110199967943e-35	1.93141178204946e-33	6284	S100A13
343.865975137563	-1.21017078497532	0.0983218962239123	-12.3082531099619	8.17739918690993e-35	2.20246128239128e-33	26034	IPCEF1
263.109984387128	-1.04011838105671	0.084596574974009	-12.2950412753267	9.6307559604551e-35	2.59031369857552e-33	146722	CD300LF
1213.63135198003	-0.959082918435715	0.0780157109941646	-12.293458666389	9.82122432404055e-35	2.6378940359847e-33	84706	GPT2
92.7640374300373	3.00492833850124	0.24443977380083	12.29312354441	9.86203418762432e-35	2.64520161120748e-33	8870	IER3
3485.09474183118	1.18274371877217	0.0962370390923915	12.2899013719311	1.02631171869142e-34	2.74898866138751e-33	4650	MYO9B
36.1056366363914	4.23131278383231	0.344717993352508	12.274708212012	1.2383745284445e-34	3.3124389381199e-33	107986655	HIVEP2-DT
549.822332621572	1.09395803352792	0.0891369244382191	12.2727819074142	1.26819870927042e-34	3.38755385995502e-33	22839	DLGAP4
288.770836556227	-1.40860954934058	0.114778264572676	-12.2724416036859	1.27354116882834e-34	3.3971579655742e-33	55592	GOLGA2P5
172.66518857845	4.44236642584377	0.362426750810917	12.257280721978	1.53567137169441e-34	4.09077609506431e-33	8820	HESX1
707.102945318037	2.41668432108466	0.19719658191096	12.2552039070123	1.57552550984815e-34	4.19119959842778e-33	2444	FRK
349.417199459746	-1.74032244542436	0.142101738711017	-12.2470172512354	1.74288905908541e-34	4.63008478729164e-33	782	CACNB1
8185.96132051149	0.759732193668163	0.0620420669353743	12.2454365432334	1.77718248111721e-34	4.71474632030086e-33	23533	PIK3R5
349.836094014514	1.55965490678449	0.127529060783148	12.2297999938739	2.15468508464606e-34	5.70844770518083e-33	89853	MVB12B
932.188733925849	2.24021723809716	0.183186887441165	12.2291353349003	2.17238719169902e-34	5.74751582718084e-33	11343	MGLL
11321.0844144237	-1.10590625957167	0.0904462161021715	-12.2272252752111	2.22406673867024e-34	5.87625024458987e-33	387882	C12orf75
1792.91249894804	0.718729323958424	0.0588378645260448	12.2154216463834	2.57164726519157e-34	6.78538028750547e-33	84246	MED10
124.16032341322	-1.4691526666556	0.120381201774967	-12.2041701278406	2.95303940251464e-34	7.78113878337393e-33	136	ADORA2B
125.297676358983	3.03382120576743	0.248631982956225	12.2020553015562	3.03076013770929e-34	7.97512336101419e-33	343521	DYNLT4
436.078589923894	-0.942645091169598	0.077284479867528	-12.1970813905375	3.22165574721887e-34	8.46598887302947e-33	200035	NUDT17
16037.2551964313	1.67159389511177	0.137496641715173	12.1573434395184	5.24362793393485e-34	1.37608082055732e-32	3107	HLA-C
37.7585218949519	3.45290387111183	0.284021035354099	12.157211760062	5.25208513204269e-34	1.37644268837874e-32	100288175	LOC100288175
43.7276508268825	-4.18902820326744	0.344935690133066	-12.1443745112355	6.14507265104282e-34	1.60830528630119e-32	4188	MDFI
339.587898761865	1.27368373237189	0.104883919013067	12.1437465758045	6.19242815433142e-34	1.61852093937001e-32	109729181	ZNF710-AS1
78.5590632357732	4.0184318779367	0.331095321934522	12.1367824059181	6.74256390828923e-34	1.75994493638379e-32	140733	MACROD2
427.920215707997	1.29416804016096	0.106643874242934	12.1354184602564	6.8558626439213e-34	1.78711936962056e-32	11024	LILRA1
9554.79039627641	-0.824818844484935	0.0679774981065135	-12.1337040559	7.00095884275452e-34	1.82249860316204e-32	152137	CCDC50
547.954235058679	0.875661019887106	0.0722062716547075	12.1272155426407	7.5782600309446e-34	1.97014498077204e-32	64224	HERPUD2
942.54225284449	0.785498407818535	0.0647842461227047	12.1248367439633	7.80155124919382e-34	2.02548685703369e-32	132320	SCLT1
4752.37342314647	1.06007455224268	0.0875320245166853	12.1107052886754	9.26936743350381e-34	2.40336158815887e-32	51621	KLF13
476.3594440585	1.22406111328763	0.101155536288323	12.1007822033457	1.04609611743247e-33	2.70870640473924e-32	112268196	LOC112268196
1915.08519241079	0.858496165423408	0.0709728290126535	12.0961243530302	1.10715973920431e-33	2.86300908092647e-32	950	SCARB2
359.888651525395	-1.03694576272708	0.0857559753004332	-12.0918193641236	1.1667400873319e-33	3.01307141278303e-32	113612	CYP2U1
11939.1492313451	0.655475065220372	0.0543305652605764	12.0645728988209	1.62503228658154e-33	4.19103154441177e-32	5226	PGD
3213.02339347101	1.78468396734353	0.147968880785744	12.0612115051929	1.69274380267981e-33	4.35988026316711e-32	64005	MYO1G
9893.67700637658	-0.465531939746552	0.0386123494354523	-12.0565556500201	1.79118271597443e-33	4.60731998608979e-32	23157	SEPTIN6
564.807811919261	0.909419234513765	0.0754944758068724	12.046169269924	2.03174805165322e-33	5.21920377971578e-32	105371388	LOC105371388
459.417422111589	-1.36401835394483	0.113516770427878	-12.0160074040465	2.92779651996472e-33	7.51107270807835e-32	79659	DYNC2H1
220.144089655894	1.60881062057551	0.133891672738388	12.0157630991658	2.93646271267137e-33	7.52337996187186e-32	100505681	NAPA-AS1
149.958900303565	1.75185741516826	0.145904301552979	12.0068935358438	3.26895208199675e-33	8.3642160771722e-32	9582	APOBEC3B
1400.12827053863	0.674736713198233	0.0561997910287704	12.0060359806821	3.30301649844052e-33	8.44027054253278e-32	60685	ZFAND3
3799.00052275924	1.78136991978973	0.148460570110329	11.9989430086783	3.59862737645345e-33	9.18358372211467e-32	113218500	MIR10393
39.8557086672043	5.39204046896041	0.449398650443777	11.9983459310254	3.62467889814068e-33	9.23794310003193e-32	54453	RIN2
1509.41046337188	-0.743708138536729	0.0619935712510579	-11.9965364719013	3.70477814880483e-33	9.4297272096412e-32	154807	VKORC1L1
2173.69258661385	-0.757619253565543	0.0632158291452026	-11.984644729176	4.27673904366389e-33	1.0871302933737e-31	55819	RNF130
991.177574246541	-1.56631249333446	0.130750053480499	-11.9794405557783	4.55386317515766e-33	1.15606296741666e-31	83483	PLVAP
335.613543296884	-1.50337532483459	0.125779035142143	-11.9525111886543	6.29926011726547e-33	1.59707186754034e-31	9771	RAPGEF5
191.48541402325	1.35848337614009	0.113915390794252	11.9253716874282	8.72935480464838e-33	2.21029991577074e-31	729867	LOC729867
635.06501382485	-0.803881716317573	0.0674517947913132	-11.9178699218408	9.55195040772639e-33	2.41543859074964e-31	53917	RAB24
1407.46097327437	2.01126110242946	0.168762944276097	11.9176701440989	9.57487810919989e-33	2.41809194430521e-31	2135	EXTL2
186.702673032862	2.29132928877049	0.192309029286672	11.9148294662485	9.90686720236001e-33	2.49868922979368e-31	283383	ADGRD1
15645.0261074774	0.473603998689801	0.039760454953737	11.9114330869921	1.03188353278738e-32	2.59922372779577e-31	10109	ARPC2
125.9960094155	-2.58500032524246	0.217046794566965	-11.909875611846	1.05133978285668e-32	2.64480639294061e-31	8302	KLRC4
2393.50306676512	0.708908780843763	0.0595456422598793	11.9053007733097	1.11062129681091e-32	2.7903283898947e-31	411	ARSB
107.433546869874	-1.44278171886688	0.121390972166975	-11.8854120130311	1.40938384055784e-32	3.53637137593391e-31	90271	OLMALINC
95.8601525284377	-2.17807497505865	0.183338334262252	-11.8800848923557	1.50214730678393e-32	3.76427274841756e-31	101927911	LOC101927911
487.204269214957	1.6318321769328	0.137421994420337	11.8746070002554	1.60386016808422e-32	4.01398517742158e-31	10875	FGL2
2921.33337191713	0.742279617017555	0.062526649913134	11.8714119187383	1.66631395960551e-32	4.16492818232504e-31	26133	TRPC4AP
6887.51122116066	-0.595376890458048	0.0502038301910795	-11.8591925793709	1.92825574304547e-32	4.81346099862159e-31	10625	IVNS1ABP
14180.51986929	1.77040401599978	0.149352491706635	11.8538632718447	2.05493911979512e-32	5.12312129788922e-31	7171	TPM4
20398.5373875938	0.553040843015497	0.0466834905921247	11.8466043562902	2.24088347028575e-32	5.57954160860136e-31	3735	KARS1
44.6839660930888	-2.69849889014067	0.227817052090058	-11.8450259336774	2.28347706416703e-32	5.67832416749259e-31	64399	HHIP
40.0387201918418	5.5296007602237	0.467206941914564	11.8354422080374	2.55990750940932e-32	6.35759405210392e-31	154761	LOC154761
909.607063849164	-1.05152052691053	0.0888690314157406	-11.8322492116672	2.65919288859261e-32	6.59574807545561e-31	51176	LEF1
519.979317239417	-0.963417199681052	0.0815463846883127	-11.8143459500189	3.29100026270484e-32	8.15245746605837e-31	84904	ARHGEF39
1107.16335734949	-0.85252732781548	0.0721707087951589	-11.8126500632715	3.35807358674316e-32	8.30802785849967e-31	27333	GOLIM4
3517.3975295473	0.562081164597671	0.0475942987927819	11.8098423310087	3.47211776330055e-32	8.57926328146665e-31	55249	YY1AP1
1012.51417090443	-1.28235881776615	0.108601609032773	-11.8079172968714	3.55252269161611e-32	8.76679647984352e-31	123103	KLHL33
3050.57974622122	0.405341081082011	0.0343776092309373	11.7908455576147	4.35150033593132e-32	1.07248764933486e-30	7386	UQCRFS1
69.4040934827922	2.7063603102389	0.229582310942995	11.7881917780281	4.49079363688678e-32	1.10541738054304e-30	10993	SDS
34.4217373551118	5.05946557870349	0.429618537941547	11.77664633129	5.15016621158992e-32	1.26612050759264e-30	102724608	LOC102724608
46.9658289973814	6.49357074208137	0.551538844175386	11.7735510574781	5.34272246050768e-32	1.31180026473526e-30	3456	IFNB1
8194.62673551352	-0.830268676857471	0.0705680126591881	-11.7655102584127	5.87699419725709e-32	1.44116051903987e-30	125144	SNHG29
4219.87851035466	0.672412116815394	0.0572328609525859	11.7487070473805	7.17076143329133e-32	1.75620436815848e-30	10123	ARL4C
2091.25678915673	1.07293123666385	0.0913672354667755	11.7430633769587	7.66585081542972e-32	1.87509603719304e-30	54676	GTPBP2
2362.66859781016	0.465864501748985	0.0397017171814703	11.7341146635948	8.52132993388761e-32	2.08173092832134e-30	9673	SLC25A44
523.579162520425	-1.25345243285991	0.106860164303742	-11.7298381583718	8.96298828781984e-32	2.18687917496794e-30	146223	CMTM4
276.286262430248	-1.31181391049531	0.112081305954872	-11.7041276359101	1.2140134601254e-31	2.9583591159898e-30	353189	SLCO4C1
5679.15882312229	1.11147727281494	0.0949754670860019	11.7027829071741	1.23341042177624e-31	3.00186471362462e-30	2962	GTF2F1
3499.88952742022	1.18626375634078	0.101431997498225	11.6951631201145	1.34927694120357e-31	3.27975492483057e-30	124460	SNX20
2151.1574992319	1.18895402444565	0.101669233136372	11.694334537282	1.36251024758773e-31	3.30778705051075e-30	3398	ID2
145.719742516434	1.51102366264029	0.129288604660764	11.6872145585067	1.48166618944321e-31	3.59257864338062e-30	341	APOC1
48.4227839754929	-4.37019273327251	0.374099557042912	-11.6818976419457	1.57734282022262e-31	3.81980180349303e-30	107161151	AOX3P-AOX2P
1727.74834963002	-0.580724374532198	0.0497345517624322	-11.6764774981014	1.68119032013543e-31	4.06622225937235e-30	516	ATP5MC1
59.5167842024787	2.21355080057521	0.18961333002267	11.6740252402643	1.7303779582382e-31	4.17999127650932e-30	9843	HEPH
1197.58505426806	1.393654778793	0.119387554193906	11.6733673639839	1.74381503627358e-31	4.20722421778858e-30	100533970	P2RX5-TAX1BP3
397.121237154784	-2.45647049173647	0.210444305951242	-11.6727819297977	1.75585957208474e-31	4.23103410641387e-30	4151	MB
1962.22985526797	0.600505023555181	0.0515069467924362	11.6587190845365	2.07134995990565e-31	4.98508308419868e-30	89857	KLHL6
32.2016864668149	4.46970985308873	0.383555164509648	11.6533689718478	2.20563219279152e-31	5.30169636848255e-30	107987292	LOC107987292
1273.94014612093	2.28700461319216	0.196327134563898	11.6489481613037	2.3230843813363e-31	5.57712331845256e-30	51762	RAB8B
1360.66664620363	-0.83182914120549	0.0715011041680705	-11.6337943432341	2.77483193865434e-31	6.65343796289423e-30	79960	JADE1
2450.88758838778	1.56693875575784	0.134777114888513	11.626148527174	3.03484043569658e-31	7.26791959514233e-30	10550	ARL6IP5
1620.04420593361	1.46920581058465	0.126514467730756	11.6129470165528	3.54193907961487e-31	8.47190004208987e-30	4199	ME1
902.400177381084	1.1480914703421	0.098878690614917	11.6111111828265	3.61881972382053e-31	8.64515581688132e-30	57579	FAM135A
616.673416064247	-0.893054165201546	0.0769593023249858	-11.6042393605692	3.9215906103021e-31	9.356963313857e-30	23635	SSBP2
5301.92375366693	1.35008694064812	0.116455477204556	11.5931596611525	4.46357045681573e-31	1.06370822430439e-29	962	CD48
123.056825753722	1.85468226488627	0.160103049963004	11.5843031429748	4.9497549143209e-31	1.17812648793004e-29	126820	DNAI3
726.33819887157	-0.88172547312004	0.0761430457505447	-11.5798555787839	5.21338097920624e-31	1.23935704794186e-29	84899	TMTC4
564.021886808185	-1.90741583720127	0.164827781670795	-11.5721744105668	5.70190251053087e-31	1.35383633967989e-29	320	APBA1
1533.30352872273	-0.690428376262741	0.0596979407047625	-11.5653633628213	6.17294225121324e-31	1.46389067094015e-29	54491	OTULINL
10892.4496441324	0.46715039928774	0.0404175032317136	11.5581211587853	6.71621961586149e-31	1.5907869263099e-29	118788	PIK3AP1
84.5447303819164	-1.86363662807427	0.16134483467974	-11.5506432652367	7.32699680600338e-31	1.73334282104065e-29	5784	PTPN14
3446.23928215402	-1.46115792200444	0.126784347438112	-11.5247501093752	9.89990146462732e-31	2.33916748336747e-29	493	ATP2B4
8701.94558446769	1.48078429340102	0.1286573570561	11.5095189834759	1.1813547641229e-30	2.78793989601141e-29	5788	PTPRC
3140.35098439553	1.87781600142619	0.163164043200336	11.508761149787	1.19178095215556e-30	2.80913604795357e-29	55300	PI4K2B
1083.73878784975	1.13994373424852	0.0990713228694269	11.5062936602849	1.22636534569076e-30	2.88715502570248e-29	29933	GPR132
294.911453870546	-0.993796335988495	0.0864488775769811	-11.4957691047352	1.3854150792214e-30	3.25765195048844e-29	8793	TNFRSF10D
2047.7096703699	-0.46095373787568	0.0401179569429974	-11.4899604316999	1.48179786164099e-30	3.48007744172351e-29	1635	DCTD
2604.21584693091	1.10557566618214	0.0962361976888167	11.4881478355687	1.51321511059202e-30	3.54957551756e-29	2787	GNG5
153.732704644576	1.39003551798065	0.121157992000661	11.4729164376797	1.80472542277904e-30	4.22827597245315e-29	105221694	BISPR
325.682059988139	-1.04125901347617	0.0907747271904581	-11.4708030054606	1.84935140622291e-30	4.32761581773896e-29	26160	IFT172
199.069031416964	2.61882078978349	0.228396888072744	11.4660966350356	1.952702126821e-30	4.56397182189436e-29	22996	TTC39A
215.924243268496	2.27186763836557	0.198189913714382	11.4630840479583	2.02184632249134e-30	4.71990679317726e-29	5142	PDE4B
1092.72552762745	0.698968082915657	0.0610085309197978	11.4568909032497	2.17171452107483e-30	5.0636883185637e-29	101060684	NBPF26
1118.00235856244	0.630575516101122	0.0550560737408879	11.4533324528156	2.26276039983122e-30	5.26965733354704e-29	55593	OTUD5
538.333353588473	1.31410845905038	0.114766081905919	11.4503208371933	2.34276791358614e-30	5.44945751765504e-29	101927027	CHROMR
2966.74068846893	-1.02968044731987	0.0900007723172703	-11.4407956821753	2.61476384114315e-30	6.07487427178849e-29	9368	NHERF1
546.414524086867	-0.716447302158487	0.0626401294237081	-11.4375131205799	2.71558186212821e-30	6.30157576264261e-29	79644	SRD5A3
306.853259365826	-1.0644879816343	0.0931001595156826	-11.4337933164872	2.834498769555e-30	6.56968570593165e-29	84058	WDR54
2500.68388171038	0.801656994650855	0.0701821785121224	11.4225151120435	3.22756019629834e-30	7.47180185443065e-29	8887	TAX1BP1
2433.99346320583	0.975284630385943	0.0854077261498968	11.4191616420539	3.35454191091319e-30	7.75653055881306e-29	283349	RASSF3
1383.76208680533	0.92005770671403	0.0805795936563242	11.4179988377469	3.39972016977624e-30	7.85165776977064e-29	2997	GYS1
3997.40702283312	0.6869663648946	0.0601788939822206	11.4154036313389	3.50274090166793e-30	8.07998808705037e-29	23168	RTF1
183.473096914936	1.30258653291359	0.114131841349302	11.4129984894137	3.60098042273425e-30	8.29676129152728e-29	28833	IGLJ1
69.9790132826993	-3.37327754393744	0.295567830048461	-11.4128710942065	3.60625954626829e-30	8.29909149547139e-29	2115	ETV1
705.838162992491	-0.938749814285161	0.0822554057923122	-11.4126215200424	3.61662391127145e-30	8.31310503292962e-29	6489	ST8SIA1
1835.65925767473	-1.86153568634441	0.163158419515631	-11.4093755741859	3.75414551581724e-30	8.6190216883804e-29	4684	NCAM1
372.656262076922	1.00683290101468	0.0883083607749455	11.4013315633907	4.11772292444084e-30	9.43147703046838e-29	100500827	MIR3614
1903.29299640038	0.573096993363553	0.0502654759699315	11.4014038921342	4.11430294423719e-30	9.43147703046838e-29	8318	CDC45
4722.6400999109	-0.747343424449851	0.0655973046889235	-11.3928983514477	4.53644458087148e-30	1.0378317802309e-28	51465	UBE2J1
723.337465873792	-1.4644280217154	0.128552028746383	-11.3917145921091	4.59850701234091e-30	1.05079397605148e-28	116236	ABHD15
1569.98356881757	-1.30306161271292	0.114475832911491	-11.3828533024993	5.09064386777546e-30	1.16188568841269e-28	51449	PCYOX1
1051.20986932477	0.786570841377879	0.0691457030459176	11.3755563502701	5.53487810864194e-30	1.26179647949181e-28	647135	SRGAP2B
273.005579731517	1.74746905428912	0.153641750933557	11.3736601130302	5.65648528479401e-30	1.28800951812768e-28	7107	GPR137B
559.552894890355	1.23015648997019	0.108473553914948	11.340612025441	8.25650014151232e-30	1.87784680411519e-28	65983	GRAMD2B
273.858509334254	1.35577601580285	0.119554736799695	11.3402116226842	8.2943644058406e-30	1.88425479247636e-28	55785	FGD6
1548.48378722148	0.854755042276976	0.0754137725838608	11.3342034616619	8.88366390202099e-30	2.01577279158343e-28	402483	LINC01000
796.549018561602	-2.06394256658349	0.18213537041685	-11.3319151676019	9.11887399203577e-30	2.06673221036279e-28	2162	F13A1
87.1597269151419	-1.7181394448933	0.151682657946325	-11.3271976385151	9.62346113307279e-30	2.17855442600388e-28	101929680	SCN1A-AS1
1570.19271050358	0.563955355228818	0.0498501968549537	11.313001568875	1.13151226242877e-29	2.5581081542531e-28	140739	UBE2F
2704.7024521577	0.596027159916024	0.0526855546513965	11.3129142107309	1.13263967952891e-29	2.5581081542531e-28	128866	CHMP4B
4822.35245717352	-1.51705399588319	0.134320891146613	-11.294252017933	1.40091650305418e-29	3.16035061698279e-28	9623	TCL1B
323.636859575618	1.15921769881184	0.102648878022989	11.2930381815982	1.4204037483075e-29	3.20059922243195e-28	132321	C4orf33
32.7287533855267	3.22261906256475	0.285762415972403	11.2772669967767	1.69943827997194e-29	3.82491629540907e-28	105378948	LOC105378948
1770.03955389244	-1.57095716590327	0.139325243280198	-11.2754668782018	1.73456001817292e-29	3.89945134258851e-28	1464	CSPG4
3797.22647210807	6.71449146772206	0.595729093450303	11.2710484371907	1.82385066280274e-29	4.09545034513418e-28	6367	CCL22
82.79654481786	2.28364490289058	0.20263278182735	11.2698689831753	1.84844744212406e-29	4.14589492036268e-28	105369652	LINC02390
784.567172660434	1.72355755531857	0.152994228828083	11.2655069967071	1.94230773668028e-29	4.35139588104662e-28	9473	THEMIS2
67.5237381698173	2.42530190056692	0.215507369281626	11.2539163215227	2.21532305589254e-29	4.95732705925044e-28	23529	CLCF1
33.1473250805672	5.2571905267859	0.467382479628051	11.2481548965414	2.36487349667111e-29	5.28590000186969e-28	105373098	KLHDC7B-DT
4454.5855419087	0.730283834976017	0.0650112193708131	11.2331970088209	2.8015468681772e-29	6.25475090683969e-28	497189	TIFAB
758.535485903854	0.888582984834141	0.079220307590078	11.2166060933779	3.37994208458633e-29	7.5374258918424e-28	653464	SRGAP2C
540.320996175227	-1.27108139325887	0.113393402303921	-11.2094828044058	3.6632761622129e-29	8.15991617988454e-28	55534	MAML3
316.349896584679	-1.20161079797525	0.107220192060625	-11.2069450248311	3.76981075251922e-29	8.38761326012458e-28	56937	PMEPA1
57.4355635251689	2.03435625033539	0.181533144243306	11.206527925329	3.78761212508409e-29	8.41758918678688e-28	3135	HLA-G
80.1253826246266	-2.03959413826478	0.182032825097216	-11.2045403743831	3.87359105417844e-29	8.59884151136461e-28	283927	NUDT7
1655.78663605752	-1.82780893886696	0.163292073540197	-11.1934945722703	4.38792000428748e-29	9.72947461840073e-28	23129	PLXND1
70.7261140428559	8.07893520230187	0.721776243840242	11.1931298255503	4.40601265753623e-29	9.75846493604209e-28	11067	DEPP1
7789.78415740975	0.579683326717002	0.051858890761512	11.1780895851175	5.22016131764468e-29	1.15484933996494e-27	143	PARP4
918.730883225857	1.20140102091448	0.107590105981218	11.1664637743196	5.95028806251721e-29	1.3148784279967e-27	2650	GCNT1
1777.4051540252	0.587798577515461	0.0526753669636381	11.1588890860736	6.47961775599861e-29	1.43022300661917e-27	140775	SMCR8
1270.53626526361	-0.979408417255671	0.0878254532456452	-11.151760464205	7.02034782852487e-29	1.54781954505096e-27	678	ZFP36L2
217.134697680978	-1.37035840739883	0.122953403399825	-11.1453475016275	7.54491893735121e-29	1.6615910946289e-27	100506844	GIHCG
79.0316799386922	1.93042298210422	0.173296921248614	11.1393957157197	8.06648028436182e-29	1.77444316300566e-27	1375	CPT1B
1948.53501574291	0.726246076026083	0.065204455969668	11.1379822931721	8.19550504405174e-29	1.80078859984893e-27	26578	OSTF1
456.932810318516	1.15345893149288	0.10357489593136	11.1364720294509	8.33563326976664e-29	1.82951156392643e-27	114789	SLC25A25
114.914011296766	-1.47654676674563	0.132594641912517	-11.1357951230021	8.39920831217503e-29	1.84138675128022e-27	163071	ZNF114
1197.16008119231	-2.21711872621406	0.199514646312909	-11.1125612439342	1.08987858092522e-28	2.38668681133691e-27	27240	SIT1
354.345856950008	0.879957642472725	0.0791975966270015	11.1109134613905	1.11017982320974e-28	2.42840909360368e-27	53349	ZFYVE1
649.882088969872	0.891537838592063	0.0802550730258413	11.1088035307749	1.13672348846748e-28	2.48367696143131e-27	94039	ZNF101
65.2815009918067	9.38571644206558	0.845187715471797	11.1048898017008	1.18763752014356e-28	2.59200889076449e-27	9619	ABCG1
88.7763976657156	-1.51284034439833	0.136252964971979	-11.1031737526552	1.2106691846123e-28	2.63931311255278e-27	9806	SPOCK2
1100.74660418448	1.03169518793357	0.0930320241330801	11.0896779635554	1.40793699088935e-28	3.0659286365996e-27	7132	TNFRSF1A
1142.9935100586	-0.908451538924499	0.0820308774597628	-11.0745071497023	1.66795342596038e-28	3.6280785594212e-27	112936	VPS26B
388.350438864404	2.74231583578193	0.247884081866283	11.062896072775	1.89866206843808e-28	4.12529414333486e-27	114614	MIR155HG
60.1920426570665	2.22117787852337	0.200885382067315	11.0569413048634	2.02899106813447e-28	4.40354467756059e-27	8973	CHRNA6
234.662935591666	3.26320162463148	0.295486651778192	11.043482353582	2.3571699467672e-28	5.1100921722224e-27	84070	FAM186B
1984.35602102824	-0.895465374488184	0.0811048245393293	-11.0408397968231	2.42753612671365e-28	5.25677812027545e-27	22821	RASA3
1031.35565879911	0.554250557838848	0.0502099277852183	11.0386647080982	2.4870149083477e-28	5.37958753144933e-27	1198	CLK3
2936.16513731235	-0.907931507813855	0.0822786875170531	-11.0348321687275	2.59535602592149e-28	5.60769925334103e-27	55164	SHQ1
880.420384733068	0.764316481482128	0.0692711528030186	11.033690801358	2.62851659647537e-28	5.6730448096626e-27	23673	STX12
3105.17881857183	0.42293151560332	0.0383792878633095	11.0197853881401	3.06789644608059e-28	6.61400380160567e-27	8994	LIMD1
203.916177444334	1.30467131082778	0.118462312781335	11.0133871287489	3.29382891447761e-28	7.09322226699131e-27	100131096	TNRC6C-AS1
296.931834494273	-0.924388200013853	0.0839800899005418	-11.007230417455	3.52679065633172e-28	7.58650122821091e-27	100529251	CKLF-CMTM1
727.81422117592	-0.705620155051536	0.0641107533456473	-11.0062683438962	3.56464196496877e-28	7.65945056914726e-27	1798	DPAGT1
1158.12319067547	2.01014595317497	0.182833622206839	10.9943998752095	4.06609272905768e-28	8.72728909594432e-27	4616	GADD45B
327.603024008564	-0.94045252510347	0.0855582625014352	-10.9919544601282	4.17779799738232e-28	8.95716205701175e-27	58489	ABHD17C
153.695909021494	-1.38104946262883	0.125729089752107	-10.9843272177645	4.54613131662931e-28	9.73613101136274e-27	100506603	VASH1-AS1
1614.919597923	2.23094664934378	0.203270862720073	10.9752407181744	5.02717797497186e-28	1.07545107702203e-26	84875	PARP10
596.778987762672	1.33351563849791	0.121727353159995	10.9549382606321	6.29212602692983e-28	1.34457893098547e-26	225	ABCD2
76.1674307692346	8.67228008495128	0.791960693723835	10.9503920506128	6.61606353203834e-28	1.41224996096616e-26	6348	CCL3
3292.93073269008	1.06933859184177	0.0976921443436041	10.9460038883032	6.94441275916414e-28	1.48071327318756e-26	3055	HCK
414.784912851614	0.925592491721628	0.0845712914880642	10.944523554453	7.05878641485375e-28	1.50345192358429e-26	388552	BLOC1S3
1049.37504023478	1.28408300719054	0.117356540748237	10.9417250969016	7.28012938235827e-28	1.54889929944572e-26	9414	TJP2
49.1531798583287	6.9901308750707	0.639226256260859	10.9352999921488	7.81470859724853e-28	1.66081774188082e-26	6352	CCL5
43.3161755570344	6.31050620425988	0.577162667067035	10.9336701147494	7.95639660041069e-28	1.68908393331426e-26	107986127	LOC107986127
1813.87693420577	1.13809306830589	0.104112176242087	10.9314117655127	8.15693883154244e-28	1.7297691659561e-26	51291	GMIP
74.0605026359504	8.13908957564296	0.745214166726643	10.921812733907	9.06678935689812e-28	1.92061858207234e-26	4332	MNDA
150.212116675823	-1.62105582825736	0.148460086627799	-10.919135675311	9.33801925393985e-28	1.97592080970745e-26	144406	CFAP251
1296.4304229334	0.719531360406485	0.0659572124017473	10.9090626211399	1.04326522454687e-27	2.20514516918895e-26	55007	FAM118A
47.8605726435306	2.95295920606052	0.270756158487166	10.9063417894537	1.07495507484266e-27	2.26966084531925e-26	5284	PIGR
1547.99885469764	-2.39173992325046	0.219563822370243	-10.8931421280203	1.24277055059127e-27	2.6211405777438e-26	57597	BAHCC1
173.182567669023	-2.47691270343042	0.227415317470642	-10.8915825502835	1.26424050568208e-27	2.66353422248035e-26	57121	LPAR5
149.956816457986	-1.2539136868058	0.115134904941066	-10.8908214016214	1.27485204652581e-27	2.68298407973386e-26	84133	ZNRF3
1014.48632043699	0.986497563995553	0.0905815201223205	10.8907154865959	1.27633564332468e-27	2.68320247784775e-26	25966	C2CD2
7479.11845953648	0.901308990580545	0.0829191468737069	10.8697330419151	1.60670276435559e-27	3.37407580514675e-26	7453	WARS1
428.02402584382	-1.54600389901139	0.142474667086846	-10.851079217255	1.97084395808602e-27	4.13430761692996e-26	23363	OBSL1
2960.86071969402	0.801938394756752	0.0739358452098863	10.846408700411	2.07415654505469e-27	4.34634139818249e-26	11011	TLK2
640.204111191766	-0.719494161531347	0.0663454577692904	-10.8446634588507	2.11412487975046e-27	4.42532534032587e-26	3384	ICAM2
72114.8479946298	0.694423498384897	0.0640496406104146	10.8419577653646	2.177603772555e-27	4.55329924312952e-26	3936	LCP1
2111.87073932063	1.82615681216627	0.1685522040655	10.8343692228232	2.36590278267115e-27	4.94171272951914e-26	83637	ZMIZ2
2080.09108136359	-1.96273652550958	0.181237066523137	-10.8296639487873	2.49067699816567e-27	5.19674945346885e-26	23108	RAP1GAP2
796.764145294904	1.00456315185208	0.0927622622898214	10.8294378236861	2.49683500598567e-27	5.20401431151096e-26	57097	PARP11
4470.68722701589	0.697163051405389	0.0644659953835613	10.8144308834044	2.94112464534388e-27	6.12345929907464e-26	7391	USF1
243.071043724449	1.06024941875596	0.0980416656622544	10.8142738252574	2.94616642273103e-27	6.12739596325429e-26	100506033	PTOV1-AS1
276.926993219202	-1.04776355527463	0.0969665904945401	-10.8054078206826	3.24511767309747e-27	6.74193998622365e-26	401548	SNX30
71.0972506450066	2.28602372415027	0.211593480588055	10.8038476317749	3.3007539056968e-27	6.8502092262732e-26	105369748	RPAP3-DT
341.408300504081	-0.937710545159648	0.0868735203170373	-10.7939742943253	3.67543478081583e-27	7.61967001575102e-26	51192	CKLF
9623.15162404553	-0.433671841022913	0.0402034101072403	-10.7869417013661	3.96774265252242e-27	8.2169034740097e-26	397	ARHGDIB
103.204896726947	-1.48284006932763	0.137476993722802	-10.786096125418	4.0044059861434e-27	8.28400838367496e-26	9649	RALGPS1
3039.87127955801	0.550508319488919	0.0510583022147352	10.7819550515733	4.18886729398153e-27	8.65639887340752e-26	7511	XPNPEP1
5086.03557191791	0.695586200993561	0.0645410399427394	10.7774247457228	4.40032752961394e-27	9.08373345444507e-26	1611	DAP
4554.13101912606	-1.0823670784934	0.100469359382284	-10.7731062002199	4.61174638298221e-27	9.51007636940318e-26	6503	SLA
958.657094539828	1.08374801779494	0.100602094069693	10.7726188785311	4.63622727335753e-27	9.55043173280833e-26	3537	IGLC1
2230.47624544756	-0.641519193669272	0.0595610156926826	-10.770790024457	4.72925553871257e-27	9.73175695299521e-26	55342	STRBP
33.0307908360691	5.6957481522283	0.528935193544066	10.7683289403842	4.857370934427e-27	9.98482401594793e-26	54674	LRRN3
868.604020751878	1.38759215010654	0.129021519106943	10.7547342467452	5.62960564532681e-27	1.15600117612487e-25	116238	TLCD1
204.827075453945	-1.10716674774835	0.102950033211945	-10.7544088448131	5.6495093912394e-27	1.15886455297512e-25	93	ACVR2B
624.994667621251	-0.780891300600346	0.0726520925820704	-10.7483662596259	6.03205400028216e-27	1.23603079124855e-25	53354	PANK1
14752.4510878768	-0.693142489489905	0.0645151914120409	-10.7438647288976	6.33362974364624e-27	1.296460673631e-25	2752	GLUL
9212.03931791902	0.746215270777485	0.0694684887540511	10.741780685908	6.47826523911188e-27	1.32467240630673e-25	5721	PSME2
109.680196118694	-1.25111516794832	0.116516312245437	-10.737682508462	6.77230386295484e-27	1.38334265671239e-25	54842	MFSD6
37.3298397066836	-3.11290285826506	0.290026392992486	-10.7331709578091	7.11132091200056e-27	1.45106764380654e-25	101059954	LOC101059954
339.173166395154	-1.09534305267799	0.102363493129612	-10.7005243684981	1.01203874235175e-26	2.06290412827801e-25	93129	ORAI3
63.7016110319376	8.27135476769999	0.773092989255064	10.6990425248457	1.02835293704929e-26	2.09396347789114e-25	9560	CCL4L2
1559.40100311357	1.01672249067992	0.0950391455009376	10.6979338389558	1.04072916606483e-26	2.116947632144e-25	51422	PRKAG2
80.5322627378625	1.94630740619355	0.182023205882925	10.6926333746995	1.10196928385705e-26	2.2391739492042e-25	55332	DRAM1
2139.48322032112	-1.22696862993447	0.11479000608819	-10.6888105658939	1.14834181892857e-26	2.33096607629279e-25	115207	KCTD12
3440.40215116954	0.593571217252765	0.0555360497595198	10.6880345257365	1.15798918215313e-26	2.34809777227838e-25	529	ATP6V1E1
522.157801421487	-0.918969549344824	0.0860121463655858	-10.6841834342657	1.20706591516308e-26	2.44506289440222e-25	10389	SCML2
1168.59529747603	0.595466863916048	0.0557676253881541	10.6776442384175	1.29516626865049e-26	2.62079118212044e-25	604	BCL6
2066.09546536309	-0.735797239315597	0.0689594611897599	-10.669996931833	1.40631028365727e-26	2.84273490395002e-25	64795	RMND5A
1231.40610896392	0.849209291450205	0.0796369784864738	10.6635046631565	1.50805275914583e-26	3.04523301706644e-25	84883	AIFM2
66.9042149441156	2.55513773112775	0.239647077705038	10.6620859123209	1.5312400804534e-26	3.08884798801835e-25	56548	CHST7
754.166997408765	0.760201211837328	0.0713939980009724	10.6479708816275	1.78207128052622e-26	3.59110446850911e-25	29946	SERTAD3
493.436824569941	-1.0115121082289	0.0950112526295945	-10.6462348430698	1.81560801270076e-26	3.65489786904545e-25	1032	CDKN2D
56416.1640931214	1.17154618060097	0.110050537646977	10.6455289147162	1.82942337770936e-26	3.6789004139541e-25	972	CD74
98.4271536284893	1.62028742036826	0.152987410353065	10.5909853407477	3.28119595089357e-26	6.59154302283848e-25	10758	TRAF3IP2
5986.97212298094	1.30337434786473	0.12314464047726	10.5840931672979	3.53183997439877e-26	7.08773582478415e-25	10458	BAIAP2
53.0888119660762	6.8880388497572	0.651201989584237	10.5774229193539	3.7924599700709e-26	7.60290480185554e-25	11346	SYNPO
618.317357168192	-0.771916123672204	0.0730115359751838	-10.5725227303063	3.99598329354371e-26	8.00266643936673e-25	79901	CYBRD1
2583.39520917499	-0.734153517084164	0.0694582885147207	-10.5697035268666	4.11794361145815e-26	8.2384291634172e-25	84079	ANKRD27
792.446725666891	-2.29604482304232	0.21724353529721	-10.5689903264606	4.14937739928404e-26	8.28427031894019e-25	23171	GPD1L
472.035356481391	0.731568489405312	0.0692181283760545	10.5690302030529	4.14761360682542e-26	8.28427031894019e-25	55362	TMEM63B
50.9058660667686	2.68447078416401	0.254233168733064	10.5590895064625	4.6111260324334e-26	9.19671352068716e-25	9625	AATK
1244.95383395049	0.601821406262335	0.0569967394868517	10.5588742738726	4.62170995359581e-26	9.20837825385494e-25	64983	MRPL32
403.179560764297	-0.830512491662051	0.0786720705173847	-10.5566370148924	4.73316188920009e-26	9.42078465684596e-25	84288	EFCAB2
34.3647023553891	4.26100555754877	0.403744139586732	10.5537273232258	4.88210610156253e-26	9.70730421789213e-25	107984952	LOC107984952
1511.62758164029	0.510649378096926	0.0483949666811265	10.5517043014325	4.98839137173572e-26	9.90850445503298e-25	84187	TMEM164
405.805855928922	1.01905877601239	0.0966238030109124	10.5466639094852	5.26328356804346e-26	1.04438583943034e-24	100302736	TMED7-TICAM2
1075.03107156765	1.5854147555613	0.150433496668102	10.5389743021075	5.7118446266329e-26	1.13108483309067e-24	8548	BLZF1
177.008725821853	6.02043453837831	0.571249919029266	10.5390553903429	5.70692227328204e-26	1.13108483309067e-24	83937	RASSF4
2986.56770395535	-1.60726645659278	0.152591826215498	-10.5331097769478	6.07922924013215e-26	1.20261131031139e-24	399687	MYO18A
613.880230990473	0.561488219797507	0.0533275513912926	10.529045589916	6.34747721899959e-26	1.2544008333401e-24	55633	TBC1D22B
3522.0008034705	0.714125894000239	0.0678546800534632	10.5243425131115	6.67256504324076e-26	1.31730659726761e-24	10284	SAP18
11718.451788002	1.02801285843537	0.097725792895197	10.5193606312085	7.03493366101775e-26	1.38743732223277e-24	81688	C6orf62
198.597475270923	-2.00700449394457	0.190885595238796	-10.5141746889483	7.43287094935222e-26	1.4644337232128e-24	81621	KAZALD1
5961.55183509358	1.20825989283964	0.115042940723672	10.5026860860749	8.39564973152861e-26	1.65244741578244e-24	80223	RAB11FIP1
257.666049316184	8.0527031858888	0.767180853730332	10.4964861241432	8.96556345521808e-26	1.76283465065896e-24	55601	DDX60
72.1135282796766	-1.695631379963	0.161549652896637	-10.4960385216544	9.00816160665412e-26	1.76942131922218e-24	3775	KCNK1
171.948260123439	1.17000394729018	0.111560350769157	10.487632382146	9.8464808288579e-26	1.9321358849442e-24	199713	NLRP7
246.950359869348	-1.11394252659403	0.106223424956029	-10.4867878912316	9.93485809592932e-26	1.94751260618389e-24	90835	CFAP119
81.3503044776332	1.42201329861801	0.135621443943411	10.4851655997067	1.01068450337888e-25	1.97923170722111e-24	147645	VSIG10L
244.937631723142	3.17519687914855	0.302876512694564	10.4834701472893	1.02897420228111e-25	2.01302136192742e-24	5998	RGS3
653.687889993409	-1.65922923875507	0.158356010497021	-10.4778418801242	1.09207327034854e-25	2.13431726785907e-24	7915	ALDH5A1
6969.94833613214	0.708330022876846	0.0677076087734318	10.4616015202532	1.29645563113475e-25	2.53121247018539e-24	23389	MED13L
163.304757206062	-1.3811634857862	0.132144606615169	-10.4519096251004	1.43604170235154e-25	2.80092948284134e-24	653075	GOLGA8T
855.785563582836	-0.928514590925869	0.0888842138951269	-10.4463385593015	1.52291625083719e-25	2.96739773685171e-24	54910	SEMA4C
970.689127848146	-1.14684712141478	0.10979199169295	-10.4456354578402	1.53424407298034e-25	2.98647750181939e-24	84057	MND1
39.3347079287892	6.63143511310687	0.635174170606662	10.4403412795787	1.62226432308439e-25	3.1546552026699e-24	6506	SLC1A2
40.5749541097297	2.28937730630842	0.219556815123587	10.4272659676711	1.86167994713746e-25	3.61660621898453e-24	2275	FHL3
396.45834501318	-1.29583063244671	0.124356039348869	-10.4203273056275	2.00262818698413e-25	3.8865376970153e-24	84959	UBASH3B
399.29496399387	-0.724161334406555	0.0696529801142381	-10.3967028147088	2.56660989263119e-25	4.97610129333061e-24	91860	CALML4
2135.61764724551	-1.1487790060058	0.11075549522335	-10.3722077508585	3.31769673989554e-25	6.42588952231163e-24	64943	NT5DC2
2525.21078025691	0.812795329165651	0.0783850980253529	10.3692583110984	3.42170164203949e-25	6.6207373264776e-24	836	CASP3
2255.94022714007	0.595370526322291	0.0574227635305315	10.3681970305336	3.45991023641234e-25	6.68801336553422e-24	9870	AREL1
32.745898951813	-3.24712385767434	0.313641410745625	-10.3529819291238	4.05650778671694e-25	7.83345088584882e-24	100131244	ANKRD63
1230.55074843446	-0.844894898106953	0.0816189619113792	-10.3516986533635	4.1112581772073e-25	7.93130223352909e-24	387597	ILDR2
708.852597459918	0.806155476486885	0.0779440710207154	10.3427427632389	4.51428924562212e-25	8.70018520023467e-24	4610	MYCL
7192.50603145543	0.672566623879643	0.0650305739298492	10.342314133736	4.53453058600679e-25	8.73054275004832e-24	23214	XPO6
68.4919660183776	7.9215425876854	0.767002986375224	10.3279162251007	5.26928024764776e-25	1.0135155657345e-23	79370	BCL2L14
1010.24573761638	-1.16313831311958	0.112684598721688	-10.3220699750844	5.60025613856327e-25	1.07611245919468e-23	6272	SORT1
4130.32195656469	-1.09937496285872	0.106514063466178	-10.3214066488771	5.63908673966254e-25	1.08250425211725e-23	4602	MYB
13101.9675050585	0.343316219501606	0.0332751809961469	10.3174861630763	5.87409767403697e-25	1.1265059503878e-23	2885	GRB2
416.539278277127	-1.6435761923071	0.159419690046165	-10.3097439960594	6.36706985571792e-25	1.21984276270237e-23	9220	TIAF1
901.78899782413	-0.878273859892008	0.0852937310336365	-10.2970505481306	7.2654830886132e-25	1.39059630060209e-23	84939	PWWP3A
944.949340482922	1.05462346502411	0.102501710784325	10.2888376882134	7.91257141064982e-25	1.51295834465582e-23	54619	CCNJ
38.4513975349531	8.70213645951573	0.846706517574744	10.2776301810474	8.88862536771872e-25	1.69791953733456e-23	105370572	LOC105370572
198.704534158221	-1.01826709605928	0.0990778863040682	-10.2774406484029	8.90611791683289e-25	1.69959145250964e-23	148327	CREB3L4
841.719036387567	0.977223230930254	0.0952618314310999	10.2582872515636	1.08616091655538e-24	2.07073384150353e-23	151195	CCNYL1
46.9525429833523	-2.04749956072478	0.199635183265308	-10.2562059815064	1.10981874147103e-24	2.11376447077822e-23	105371453	BCAN-AS1
40.5989438916406	-2.32604301090876	0.226880721180413	-10.2522726426769	1.15593173296983e-24	2.1994372288974e-23	84466	MEGF10
178.036905400867	1.84132661128544	0.179642344370505	10.249958703989	1.1839410990869e-24	2.25052967867487e-23	4582	MUC1
359.817201239295	-0.822031100059797	0.0802658138287293	-10.2413600616302	1.29404312006357e-24	2.45741821413634e-23	3495	IGHD
1912.95742290484	-0.83573534281295	0.0816584506794559	-10.2345236268756	1.3887695256483e-24	2.634732897147e-23	23243	ANKRD28
1663.07242525482	-0.748932788916195	0.0731850771624015	-10.2334084755322	1.40485981292737e-24	2.66266120099275e-23	104472715	SNHG14
1105.25857751255	-0.514941864992378	0.0503298450129178	-10.2313421561344	1.43516400277736e-24	2.717448802143e-23	22864	R3HDM2
106.959040823818	-1.41470304991876	0.138420136156381	-10.2203558615236	1.60749658934209e-24	3.04079559108426e-23	32	ACACB
4596.27823431421	1.03968543148476	0.101796999552145	10.2133209825324	1.72845549582377e-24	3.26642814108738e-23	29959	NRBP1
53.4985404748894	3.50090823634486	0.342881822027358	10.2102474130738	1.7840932975259e-24	3.36829886055229e-23	440836	ODF3B
90.5361030337699	2.02375007087944	0.198462129719491	10.1971599001776	2.04155245206124e-24	3.85063326700126e-23	101154753	PANDAR
262.199511074452	-1.42903011905868	0.140169244264266	-10.1950333438659	2.08672913245078e-24	3.93202855713546e-23	151230	KLHL23
82.0167153211326	-1.44377113462911	0.141640527266983	-10.1932064394797	2.1263298782428e-24	4.00276968173373e-23	90525	SHF
637.936210106884	-1.14788059304523	0.112738649513572	-10.1817841352361	2.39136104137985e-24	4.49733141302442e-23	90624	LYRM7
17203.1276214573	0.323321840671877	0.0317566586005885	10.1812298560241	2.40502310777185e-24	4.51865501002235e-23	6046	BRD2
6556.03928487708	0.398003520342747	0.0391011790911196	10.1788112173103	2.4655490274968e-24	4.6279021610717e-23	11006	LILRB4
3736.6244658309	-0.809382735025499	0.0795744839002366	-10.1713852902927	2.66096915587015e-24	4.98989452314859e-23	144348	ZNF664
55.1167068671953	1.66204911849773	0.163598969201537	10.1592884515687	3.01267039310428e-24	5.64396806014508e-23	107986761	LOC107986761
22.2380832514771	4.31567727527889	0.424974675913707	10.1551398703936	3.14359095992132e-24	5.88356783509433e-23	196913	LINC01599
421.19197624501	-1.0660200443402	0.104974607109616	-10.1550277128168	3.14720756971122e-24	5.88467292313504e-23	79661	NEIL1
575.227403989624	0.668018547223462	0.0658285527552642	10.1478540733989	3.38729585284314e-24	6.32750769974905e-23	51646	YPEL5
2441.32110724006	0.584819302540325	0.0576539003728905	10.143620791618	3.5373971672288e-24	6.6015571318552e-23	64968	MRPS6
483.16153316173	0.751168058230485	0.0740621859688625	10.1423965334522	3.58202152994589e-24	6.67842671824811e-23	55731	FAM222B
114.07592180828	2.4474641982656	0.241375627084597	10.1396492588202	3.68419985719248e-24	6.86235157308094e-23	100505994	LUCAT1
65.7870194294674	-2.12280937403451	0.209365103605831	-10.1392702865665	3.69851956793556e-24	6.88243172421769e-23	347454	SOWAHD
49.7359701845114	3.6932316230468	0.364630608094075	10.1286933709469	4.12119512329537e-24	7.66164057051642e-23	100885779	LINC-ROR
11191.5246974937	0.855942795668029	0.0845936013826096	10.1182924202112	4.58341989587563e-24	8.5128159785289e-23	9320	TRIP12
679.03049603916	0.664021187404192	0.0656688474759089	10.1116619664719	4.90451195921517e-24	9.1004904159254e-23	4817	NIT1
2786.74809190729	1.605179459314	0.158772401193451	10.1099400604153	4.99148051868266e-24	9.25303433425196e-23	140885	SIRPA
471.595216001632	-0.766987053145398	0.0758657130083579	-10.1097982570981	4.99871030505889e-24	9.25761148496907e-23	10253	SPRY2
850.518549357681	0.888811049854585	0.0879207373014728	10.1092310771568	5.02773160857957e-24	9.30249941583618e-23	8850	KAT2B
659.695168695147	0.676724643496985	0.0669529435861535	10.1074666362681	5.11908537957542e-24	9.46252227102886e-23	63894	VIPAS39
503.570039074949	-0.980650594852951	0.0970933586878466	-10.1000790178216	5.51976954020254e-24	1.01934889343569e-22	9258	MFHAS1
17263.6658461003	0.890311164911961	0.088199923381275	10.094239663489	5.8583294827374e-24	1.08084511500295e-22	10923	SUB1
200.96737517118	-1.39860746163855	0.138695718863437	-10.0839987931831	6.50246844171795e-24	1.19854977552272e-22	51063	CALHM2
883.641466340193	0.790174720648811	0.0783829435402573	10.0809523725398	6.70728202274026e-24	1.23513074066484e-22	304	ANXA2P2
1482.44078946033	1.13595062975076	0.11276312561392	10.0737774300443	7.21525061807158e-24	1.32741498125847e-22	6774	STAT3
67.3678325886625	3.86168311106697	0.383368118915653	10.0730418637565	7.26943255415667e-24	1.3361189550863e-22	140469	MYO3B
202.222788409402	-2.0391960040679	0.202500247359222	-10.0700914229033	7.49084219936346e-24	1.37551385655167e-22	638	BIK
48.7400848778167	4.2578594888268	0.422906013818296	10.0680987020823	7.64414740638919e-24	1.40234047608155e-22	57834	CYP4F11
36.831864173634	8.57637794469971	0.85283380274857	10.0563297527129	8.61504056762617e-24	1.57896398565559e-22	3604	TNFRSF9
4784.34588010824	1.31698383489843	0.131027578865084	10.0511956818991	9.07594341512177e-24	1.66187189878021e-22	9334	B4GALT5
1201.5282611509	-1.1871811266408	0.118120700309662	-10.0505764318068	9.13316042054942e-24	1.67077551776109e-22	126669	SHE
1496.36735569037	0.552606118522966	0.0549861872101552	10.0499079234377	9.19532979235401e-24	1.68056751073417e-22	3588	IL10RB
6889.87176366954	0.375037775172512	0.0373191698930538	10.0494672375421	9.23654134179759e-24	1.68651439373329e-22	57062	DDX24
1855.95202465682	-0.884612924315153	0.0880277981111594	-10.0492451622848	9.25737838051236e-24	1.68873339575463e-22	79888	LPCAT1
29.1542588881674	2.52582227105022	0.25136344314598	10.0484869217173	9.32887458304535e-24	1.70018083544424e-22	105379695	IER3-AS1
662.021772213085	0.756590193612905	0.0753149080978599	10.0456896612001	9.59739647552885e-24	1.74748100995444e-22	107985040	FMNL1-AS1
1513.59885674738	0.75103158198147	0.0747680070273726	10.0448254787174	9.68189067097051e-24	1.76121651999712e-22	51393	TRPV2
123.621524796142	1.65412371801226	0.164787710073259	10.0379070579772	1.03854267953514e-23	1.88742999497574e-22	2498	FTH1P3
2757.49377233604	0.830188489326323	0.0827263527041824	10.0353570801672	1.06573095467895e-23	1.93503306673081e-22	51493	RTCB
750.259764764058	-1.14442038331873	0.114091846454203	-10.0306938566211	1.11728666707822e-23	2.02674967611969e-22	84937	ZNRF1
703.868480709436	0.632600342898842	0.0630685222752744	10.0303657050619	1.12100629143791e-23	2.03160189592745e-22	4682	NUBP1
187.508211796906	-2.19998995566001	0.219350089245105	-10.029583134574	1.12992635985214e-23	2.04586107948647e-22	27439	TMEM121B
1743.3572069667	-0.824375026197786	0.0822022463835967	-10.0286191979577	1.14101038396867e-23	2.0640081792237e-22	160428	ALDH1L2
514.349895934031	1.58330225555256	0.157932034339606	10.025212821282	1.18104885414509e-23	2.13444944402466e-22	64386	MMP25
48.3012728445772	8.51434968544514	0.84944887130018	10.0233810098693	1.20315201647687e-23	2.17237642640754e-22	165904	XIRP1
1521.32659859685	-1.22448998192914	0.122177258921258	-10.0222413953346	1.21710912631819e-23	2.19553841098178e-22	6786	STIM1
47.1639204176664	8.30171051858789	0.828386924066525	10.0215373726991	1.22581144631527e-23	2.20918715338709e-22	3559	IL2RA
913.393401528772	-1.08372206188796	0.108165263483082	-10.0191320853895	1.25601033326787e-23	2.26151638340065e-22	2050	EPHB4
1072.70421133009	-1.07814634697206	0.107624016436901	-10.0177114984755	1.27419096155109e-23	2.29212927274028e-22	83742	MARVELD1
286.562200354231	0.869907429082009	0.0868566934515235	10.0154334054579	1.30389146865362e-23	2.343389417693e-22	53	ACP2
1273.87246000968	0.769491891777269	0.0768475258001958	10.0132292323627	1.33328052663656e-23	2.39399567137345e-22	23033	DOP1A
3070.08944469103	1.61624874921283	0.161437398240374	10.0116129647128	1.3552467952784e-23	2.43119272887303e-22	2872	MKNK2
873.119874135116	-2.0951992707371	0.209404631336932	-10.0055058828471	1.44153026927113e-23	2.5835942503453e-22	23151	GRAMD4
504.76397040197	0.934775433070761	0.0934532249198325	10.0026021988288	1.48444144291019e-23	2.6580523295425e-22	63905	MANBAL
8800.42273430628	0.765507625420216	0.0765593124276526	9.99888323374912	1.54125306006703e-23	2.75724075492764e-22	308	ANXA5
101.35937491368	1.63206892831222	0.163291761489642	9.99480263684797	1.60606846907448e-23	2.87055215529617e-22	101928433	ATXN1-AS1
35.9299211312141	-2.15350111064087	0.215500117798771	-9.99303913444612	1.63490817447262e-23	2.91941454185442e-22	148741	ANKRD35
1504.54904127116	0.753774651347964	0.0754610484158588	9.98892365229253	1.70422148227794e-23	3.04039366462173e-22	5090	PBX3
119.494591235883	-2.07027547170133	0.207279568668979	-9.98784146935158	1.72292586296712e-23	3.07094558489996e-22	221527	ZBTB12
1459.20584566999	1.22125780385041	0.122303338889627	9.98548212124073	1.76441232409124e-23	3.14201117713171e-22	55577	NAGK
268.099525843829	-1.41181964756418	0.141415250266536	-9.98350351113635	1.7999654512346e-23	3.20239049997328e-22	100526832	PHOSPHO2-KLHL23
4776.73438103954	0.469300698479078	0.0470353020994359	9.97762696382695	1.90979568481073e-23	3.3946880152495e-22	29102	DROSHA
10845.9133063709	0.566059433504162	0.0567532522506912	9.97404397203101	1.97999018692327e-23	3.51624558674977e-22	10627	MYL12A
81.4881417984854	3.31169962360585	0.332177863168306	9.96965779723828	2.06940596562109e-23	3.67168507367407e-22	1193	CLIC2
549.18210954105	-0.920310569971249	0.0923212946013746	-9.96856222548623	2.09235715757553e-23	3.70902254204319e-22	153733	CCDC112
25.3462375819866	3.42753980099208	0.344004801075594	9.96363943257548	2.19863515013828e-23	3.89386695169298e-22	105378481	DUSP5-DT
32.7328795319461	-5.54208961767338	0.556544263825538	-9.95803923946412	2.32604831497859e-23	4.11577211401944e-22	105375539	LOC105375539
172.652959897615	-1.20159697287365	0.120669871682194	-9.95772147697545	2.33349317987185e-23	4.12519167052618e-22	95	ACY1
272.518178034531	1.18424953214509	0.119019998137379	9.95000462677009	2.52171489067979e-23	4.45388444724425e-22	2643	GCH1
3523.77068196543	0.536114694536359	0.0538856257425779	9.94912255630996	2.54416460283685e-23	4.48945779190249e-22	55689	YEATS2
2788.36374975609	1.31616859402055	0.132303355765737	9.94811194623838	2.5701291368183e-23	4.53116329959824e-22	84333	PCGF5
1547.71489637887	0.507462248485406	0.0510135297398923	9.94760117703781	2.58335143039766e-23	4.55034890539066e-22	2801	GOLGA2
174.929393945578	-1.18410784122683	0.119169837622741	-9.93630489768217	2.89362185694848e-23	5.09225073576653e-22	10124	ARL4A
1054.38857710027	-0.856593710181064	0.086237466720238	-9.93296467021614	2.9922410566893e-23	5.26104155410309e-22	284273	PTGR3
3884.49538359823	0.394422307279184	0.039736590929383	9.92592213006201	3.2112063556439e-23	5.6409321401853e-22	55585	UBE2Q1
3888.49240095217	0.755830320243241	0.0761784358163524	9.92184090082085	3.34528405822149e-23	5.87115467474505e-22	7456	WIPF1
413.506507609304	-0.998413769279286	0.100660842487807	-9.91859142645487	3.45598778734269e-23	6.05997642134048e-22	118980	SFXN2
405.288678609944	1.05199231289472	0.106087868301476	9.91623575567763	3.53850176012427e-23	6.19907254300689e-22	54020	SLC37A1
891.442452855321	0.744776570019402	0.0751694396566711	9.9079702259468	3.84375556441674e-23	6.72778314182249e-22	83479	DDX59
6560.78672923917	1.24823723738058	0.126073815875361	9.9008444276376	4.12774888606532e-23	7.21836374446279e-22	84248	FYTTD1
32.1337368666489	2.60685849987926	0.263384541910892	9.89753795331395	4.26648855886386e-23	7.45428001039233e-22	641364	SLC7A11-AS1
120.067601353855	-1.46937941475881	0.148482427441288	-9.89598190223439	4.33336844628641e-23	7.56433418370606e-22	729956	SHISA7
547.360836177077	-1.09459842830734	0.110634659564671	-9.89381114936683	4.42840582136283e-23	7.72329861903333e-22	3087	HHEX
1688.48140533269	1.1130943075845	0.112590644086619	9.88620605747817	4.77793323741844e-23	8.32542022713611e-22	51278	IER5
155.562832899404	1.89757114512391	0.19228492897484	9.86853808689396	5.69891045419351e-23	9.9213082087956e-22	6385	SDC4
477.92037294331	-1.2654846501185	0.128259238977735	-9.86661592727969	5.8091429771042e-23	1.01041676505159e-21	4772	NFATC1
3272.0190817768	0.913900100155904	0.0926381017009201	9.86527231642125	5.88744762687603e-23	1.02312159564103e-21	79577	CDC73
63.0481149731158	8.07740748663543	0.818851458042	9.86431349337738	5.94396517661158e-23	1.03202095378919e-21	10148	EBI3
6773.914811362	0.933535033246284	0.094663847302744	9.86157926014511	6.10810049569421e-23	1.05957290133157e-21	8878	SQSTM1
1687.06227699529	0.496085305107568	0.0503130005675766	9.85998249977685	6.20602071273016e-23	1.0755996326181e-21	54820	NDE1
3474.07468979579	0.449253050074676	0.0455760366085302	9.85722066913103	6.37907018053855e-23	1.1046072905677e-21	6734	SRPRA
560.816552066066	-1.42273926736439	0.144393494380489	-9.85320892377149	6.63897807131899e-23	1.14859045885115e-21	2217	FCGRT
853.399282617096	1.05559402615247	0.107137929552443	9.85266404308999	6.67507832383487e-23	1.15380953853594e-21	101928451	LOC101928451
8250.29641590636	0.345875825166503	0.0351104798300908	9.85107087229484	6.78175003353961e-23	1.17120702621857e-21	9343	EFTUD2
144.723468941225	2.06986117844893	0.210119683847409	9.85086756532567	6.79548342771507e-23	1.17253745106786e-21	10350	ABCA9
586.777235266317	-1.15031240556409	0.116809907970193	-9.84772974787053	7.01096828513339e-23	1.20757563571926e-21	22898	DENND3
609.614662200431	-1.30449624954783	0.132465811064028	-9.84779573740191	7.00636766493071e-23	1.20757563571926e-21	9980	DOP1B
561.566982561281	1.05720250935351	0.107379675720825	9.84546192989177	7.17090523397142e-23	1.23403029362662e-21	8111	GPR68
32.8172718835255	3.44949967812855	0.350437246947883	9.84341621266521	7.31827438152334e-23	1.25827730878075e-21	112268296	LOC112268296
14837.1604447818	0.526208799980631	0.0534942894631696	9.83672846693145	7.8212840499332e-23	1.34357499677563e-21	4001	LMNB1
59.0683246300431	-2.35126846719676	0.239225051807352	-9.82868829762123	8.47149481824987e-23	1.4539866569787e-21	10290	SPEG
302.619182992498	-1.05164095662725	0.107002808638955	-9.82816217633746	8.51586075807632e-23	1.46031241888494e-21	8609	KLF7
1182.4228008197	0.682943899034701	0.0695879585685022	9.81411027257558	9.78977625996551e-23	1.67728624802898e-21	51524	TMEM138
66.04883278065	-2.07145253368985	0.211073327731686	-9.81390001262055	9.81020426713224e-23	1.67930662129096e-21	414149	ACBD7
941.702110259513	-0.813357578855029	0.0828963759738919	-9.81173868337977	1.00226519961544e-22	1.71416438625522e-21	133686	NADK2
979.867040915778	1.31564318618422	0.134199463914791	9.80363965551737	1.08600391830001e-22	1.85574975353796e-21	340152	ZC3H12D
843.13558224755	-1.92302019799761	0.196199364097832	-9.80135795465032	1.11082097203584e-22	1.89649030923695e-21	100113407	TMEM170B
3741.40914671834	1.18540710145254	0.120976435585394	9.7986611666682	1.14087742043443e-22	1.94609669454105e-21	4343	MOV10
1984.66279537184	-0.460235035033554	0.0470192071477618	-9.7882347013472	1.2648482964032e-22	2.15567396773503e-21	5579	PRKCB
1226.75139390488	0.52823433266564	0.0539844115856477	9.78494193323905	1.30670268452264e-22	2.22505607734039e-21	28511	NKIRAS2
53.6443397248352	-1.80780482716867	0.184879490185663	-9.77828760428322	1.39551534769619e-22	2.37420747605425e-21	1571	CYP2E1
27.6080433772111	8.3059988512255	0.849506412528945	9.77744102778329	1.40723437185227e-22	2.39205241215378e-21	221756	SERPINB9P1
24.6268571172257	5.0877735923729	0.520413472717072	9.7764063751265	1.4216892530017e-22	2.4145125950979e-21	653691	TCAF2P1
31.490840278208	-2.65430676233253	0.271668892980509	-9.77037427145909	1.50893602820167e-22	2.56045113476523e-21	91584	PLXNA4
2966.3397823654	1.61495675002358	0.165301807602189	9.76974646224132	1.51831550052969e-22	2.57412059488233e-21	196463	PLBD2
1420.97252457852	0.471561527962723	0.0483265156459548	9.75782180154334	1.70783801500637e-22	2.89291097907787e-21	10553	HTATIP2
37.5643156071895	8.33679228137597	0.855660187329371	9.7431111144673	1.97415970435677e-22	3.34112355186437e-21	53405	CLIC5
304.620411980116	-0.967519620398383	0.0993192512678665	-9.74151141946246	2.00549011727794e-22	3.39119659309451e-21	22901	ARSG
27.0981321001157	2.98979539702417	0.307013753164522	9.73831095905988	2.06965656428349e-22	3.4966586923594e-21	25801	GCA
55.8752270799514	-2.29656691820714	0.235963641349305	-9.73271519745471	2.18676555556627e-22	3.6913058154116e-21	23467	NPTXR
74.8486869275812	1.9728264395137	0.202710145482703	9.73225308884225	2.19672481191655e-22	3.70490118755673e-21	85027	SMIM3
548.792784025353	-0.755424758428657	0.077623304793941	-9.731932445211	2.20366161714006e-22	3.71337987928124e-21	84918	LRP11
4834.10925185077	0.961635716493321	0.0988453086469837	9.72869354809452	2.27495895641922e-22	3.83020362480764e-21	11214	AKAP13
23.7430400957375	4.1794912691741	0.42985065467393	9.7231241216662	2.40293491144511e-22	4.04216888304165e-21	107986820	LOC107986820
5106.27472171901	1.74244439479246	0.179294012047274	9.71836356884601	2.51795448551864e-22	4.23199160980082e-21	8202	NCOA3
565.028219450475	0.753960578499487	0.0775844568465842	9.71793332252581	2.52861428289929e-22	4.24623776729357e-21	7767	ZNF224
4926.82391038326	-0.758057637028689	0.0780283262817344	-9.71515952157675	2.5984183318847e-22	4.35969308730197e-21	3156	HMGCR
5627.58268511057	-0.772165611381877	0.0795722318593256	-9.70395819419738	2.90023928111087e-22	4.86190112590361e-21	9057	SLC7A6
259.26919776947	-1.23422426340939	0.127219939167656	-9.70150018530406	2.97097699778438e-22	4.97619454771017e-21	79734	KCTD17
35.9616335115278	2.04270687921842	0.210630291663518	9.6980679421061	3.07261677669978e-22	5.14200566606747e-21	85479	DNAJC5B
213.371358299753	-1.04999651451237	0.108280404039389	-9.69701326687342	3.1045348050069e-22	5.1909530368155e-21	116832	RPL39L
2772.94681889885	0.745395450566753	0.0768780016643668	9.69582239950764	3.1409690348235e-22	5.24736115559946e-21	51606	ATP6V1H
944.403846548671	1.3031590780522	0.134428376303014	9.69407735101076	3.19512392609689e-22	5.33325149071932e-21	168455	CCDC71L
1817.10548050261	0.498074197793667	0.0513868538126844	9.69263850262656	3.24047064502459e-22	5.40430464520996e-21	56851	EMC7
982.595084049592	1.10964933081885	0.114576134215242	9.68482082607424	3.49821373633693e-22	5.82915718224575e-21	3572	IL6ST
3020.223868921	-0.563293919668395	0.0581978530869399	-9.67894672724282	3.70513326071194e-22	6.16866621470929e-21	5576	PRKAR2A
1028.64319668111	0.900001634649327	0.0930454263401505	9.672712244438	3.93800508645202e-22	6.55076534740343e-21	9189	ZBED1
3711.13624508452	1.09501532964432	0.113218883025126	9.67166695507244	3.97844239476202e-22	6.61237528278139e-21	3631	INPP4A
6666.3596990749	0.547393361361616	0.0566077864536107	9.66993051053493	4.04652746156512e-22	6.71979274274938e-21	7430	EZR
353.126071465036	-0.785212354937478	0.0812076085594707	-9.66919687534505	4.075638236295e-22	6.76236016578434e-21	1515	CTSV
2725.02457257276	-0.732989770469602	0.0758341801860428	-9.66569123146543	4.21762942181261e-22	6.99198821283614e-21	8396	PIP4K2B
4711.36815144803	1.05264764118591	0.108921847216615	9.66424705497782	4.27753764086376e-22	7.08526379593158e-21	6281	S100A10
554.949064533802	-0.596249241372146	0.0617125422085409	-9.66171899639594	4.38444219976141e-22	7.25615855460089e-21	4063	LY9
1266.79148641331	0.584069029348089	0.0604547927171273	9.66125269969899	4.40444743447726e-22	7.28306843629633e-21	9587	MAD2L1BP
1416.98043746256	0.51350458751194	0.0531989321788923	9.65253561453405	4.79550520552754e-22	7.92297317134142e-21	100527943	TGIF2-RAB5IF
582.229348910903	2.26981514869128	0.235218230952833	9.64982662906956	4.92389033151563e-22	8.12818093265306e-21	3732	CD82
3711.98941189998	0.388736735211127	0.0403390013927057	9.63674661716887	5.59325780160878e-22	9.22531732061784e-21	64222	TOR3A
847.015031988039	0.554025687644265	0.0574957742705496	9.63593750450714	5.63750189726494e-22	9.2904120249334e-21	6388	SDF2
959.690929584482	1.01164580027249	0.105074498788556	9.62789080068087	6.09680286556764e-22	1.00388169791557e-20	8503	PIK3R3
1309.30957151331	-0.992966760813864	0.103168686171053	-9.62469134449899	6.2895464515051e-22	1.03474213448366e-20	93663	ARHGAP18
1876.62795799991	2.21269815819865	0.230020942310271	9.61955088078015	6.61192209738274e-22	1.08685914713191e-20	1326	MAP3K8
19.8993070968331	4.13754506245364	0.430538552669489	9.61016159133583	7.24352190190533e-22	1.18967505831462e-20	55640	FLVCR2
269.903282585852	-1.45629497793093	0.151562868006523	-9.6085208539881	7.35986194568689e-22	1.20776266156816e-20	81855	SFXN3
32.2874795281157	-3.3285345531275	0.346464983003361	-9.6071312150331	7.45984207449745e-22	1.22313734385057e-20	2205	FCER1A
24.8279991703869	8.17767227590507	0.851458998035137	9.60430542724455	7.66731192201547e-22	1.25609559928823e-20	3627	CXCL10
10056.994897642	-0.51486688360879	0.0536332869189264	-9.59976375095334	8.01278721127168e-22	1.31158804806725e-20	3683	ITGAL
1419.83874745092	-0.735385717529275	0.0767420463810232	-9.58256591019341	9.46633731075603e-22	1.54821190365822e-20	9734	HDAC9
219.944564897712	-1.44958025729689	0.151384875735366	-9.57546287405144	1.01402061107215e-21	1.65702897503437e-20	25959	KANK2
1333.3260499241	1.01982867810747	0.106768236539212	9.55179846707433	1.2746401849615e-21	2.0811631433049e-20	5739	PTGIR
1609.41957104104	-1.03280771663347	0.10817118769246	-9.54790031121623	1.32351413894606e-21	2.15914898875379e-20	93010	B3GNT7
1020.18656864676	0.781740681728719	0.0820471676278592	9.52794233281098	1.60431500977102e-21	2.61504691366365e-20	255488	RNF144B
1139.54531955418	-0.62906398433813	0.0660241497479788	-9.52778622275841	1.60672881102373e-21	2.61678797815473e-20	132	ADK
856.869620544993	0.633938918371753	0.0665596606074606	9.52437125709585	1.6604398510459e-21	2.70200111660574e-20	141	ADPRH
1060.76831186021	0.673547994369307	0.0707237230489134	9.52365013226854	1.67200694873617e-21	2.71854909072939e-20	79654	HECTD3
4765.39944658101	1.08494193864531	0.113925334107668	9.52327194950296	1.67810496394557e-21	2.72618455546245e-20	51284	TLR7
1399.60009372407	0.547289966625178	0.057486871317673	9.5202600886183	1.72746166541429e-21	2.80402500381021e-20	9191	DEDD
1713.25378283772	0.968056709655511	0.101792819844548	9.51006869771241	1.90536666232408e-21	3.09022186118048e-20	3633	INPP5B
123.56888637506	1.40371326554292	0.14766533631073	9.50604455055793	1.98050256735344e-21	3.20940441039625e-20	105371763	LOC105371763
26.8629714491782	8.17213519021065	0.860045672570484	9.50197815167882	2.05940397543631e-21	3.33448540435758e-20	9355	LHX2
1074.65455184036	-0.463230225352622	0.0487882228303289	-9.49471406170298	2.20816563080023e-21	3.57198230764967e-20	23677	SH3BP4
36.3017328532224	3.07159628984364	0.323508487191485	9.49463897070979	2.20975764481259e-21	3.57198230764967e-20	10288	LILRB2
66.1124285736847	-1.5282813385421	0.16097955911741	-9.49363600522378	2.23113083013075e-21	3.60353572447862e-20	107986058	LOC107986058
186.04477675213	-1.20258775227684	0.126692462997038	-9.49218070142774	2.26250746913732e-21	3.65118010330659e-20	100526760	ABHD14A-ACY1
1503.75777707064	-0.540910753707001	0.0570347066646903	-9.48388771221425	2.449817397758e-21	3.95017820205655e-20	107986827	CZ1P-ASNS
22.9129445438223	4.45276105900284	0.469672284128207	9.48057019644652	2.52897332283407e-21	4.0744337395055e-20	15	AANAT
1610.85011895057	1.03581265470064	0.109288881937949	9.47774957830339	2.59825947281816e-21	4.18000411291414e-20	25976	TIPARP
1289.41450760673	-0.753531145201401	0.0795054630465372	-9.47772789852609	2.59879922478309e-21	4.18000411291414e-20	91694	LONRF1
243.817292651752	1.34761820327633	0.142192085164887	9.47744877440697	2.60575837120381e-21	4.18773366003548e-20	83874	TBC1D10A
1990.73453254362	1.64418358556236	0.17350815613083	9.47611698623896	2.63921727085477e-21	4.23800322452865e-20	23645	PPP1R15A
2644.12093195079	-0.71488777994137	0.0754882924467764	-9.47018082897301	2.79359660401544e-21	4.48220128396735e-20	9779	TBC1D5
306.47773794165	-2.27089065363234	0.239820783848117	-9.46911530015906	2.82223801985354e-21	4.52442213801088e-20	100528032	KLRC4-KLRK1
1053.48351669566	-1.56020041289898	0.164833260119006	-9.46532521271827	2.92648970705912e-21	4.68768688990705e-20	6641	SNTB1
1059.26625276251	-0.904824536318099	0.0956103558562908	-9.4636666521576	2.97330051986794e-21	4.75874912834172e-20	22834	ZNF652
401.556722300526	-1.22462146064374	0.129416467156457	-9.46264016899211	3.00264198797719e-21	4.80175790281286e-20	64855	NIBAN2
2066.28974147981	1.09570009360004	0.11579872982083	9.46210804984963	3.01796486418595e-21	4.82229619958586e-20	65244	SPATS2
2243.45246962464	-0.567021855922528	0.0600052527017184	-9.4495370053877	3.40332717776505e-21	5.43358787346627e-20	327	APEH
442.035635048552	0.733488716711817	0.0776711482205675	9.44351581656658	3.60476544935049e-21	5.75047325086708e-20	101929780	NBPF25P
845.312644907379	0.916658515345373	0.0972513878093818	9.42565999306946	4.27409044791179e-21	6.81261990574529e-20	8702	B4GALT4
1640.53446857776	0.698443206365715	0.0741201125453608	9.42312663028236	4.37851575202267e-21	6.97335113135405e-20	55743	CHFR
152.767630248906	-1.14523211413144	0.121559405553013	-9.42117238005078	4.46079060647563e-21	7.09857071469108e-20	66035	SLC2A11
253.118191874156	-0.937917381953728	0.099567855355196	-9.41988133226153	4.51598120923111e-21	7.18052089899495e-20	51097	SCCPDH
916.681608633142	-0.833477777606943	0.0884859160103834	-9.41932699785961	4.53988502853083e-21	7.21263106738649e-20	55740	ENAH
477.840385431857	0.914043777615171	0.0970477021720017	9.4184999454719	4.57578172846949e-21	7.26372665239328e-20	1486	CTBS
27.1555389231198	8.07482407491464	0.857707441181189	9.41442697966386	4.75669822155247e-21	7.54475967506602e-20	55337	SHFL
501.364531198677	-0.665815576444865	0.0707671118750528	-9.40854528047487	5.03050753874833e-21	7.97255497950286e-20	284018	C17orf58
1480.41713396373	0.815778344463771	0.0867352235566378	9.40538700440508	5.18390806063048e-21	8.20898014226549e-20	8754	ADAM9
636.196039554119	-1.65163729312381	0.175760058054779	-9.39711394843215	5.60801833136986e-21	8.87335431015609e-20	10235	RASGRP2
1383.90035171381	0.528146763448232	0.0562172449899546	9.39474646156364	5.73557908821331e-21	9.06781064629235e-20	55969	RAB5IF
34.3613913889958	-2.2703870599438	0.241677792463219	-9.39427258418595	5.76145429236188e-21	9.10131926639067e-20	79690	GAL3ST4
92.8200019520705	-1.51616940819932	0.161449770711833	-9.39096662395069	5.94521065747422e-21	9.38397454912693e-20	7140	TNNT3
3352.50561581839	0.669878954107832	0.0713597244143026	9.38735343509214	6.1526773279197e-21	9.70356555707433e-20	8726	EED
23.3532770457041	-3.09473757642266	0.329791780023972	-9.38391362027794	6.35683606522333e-21	1.00174257799297e-19	105371773	LOC105371773
30.7682079308702	-2.50596074252912	0.267085026429394	-9.38263284928701	6.43455162436499e-21	1.01316834726641e-19	28661	TRAV22
498.799352640885	-1.72289212988378	0.183735277262147	-9.37703502319597	6.78539684290987e-21	1.0675471440714e-19	5287	PIK3C2B
943.046188220333	-0.602236180066153	0.0642277577443061	-9.3765717692292	6.81526507850314e-21	1.07137950458021e-19	100294145	LOC100294145
65.3093214481526	1.65272260397319	0.176554192994904	9.36099322218246	7.89906106400497e-21	1.2407523542055e-19	400410	ST20
290.393200660848	1.61151759774007	0.172242017656899	9.35612355023714	8.27158458776494e-21	1.29821819123226e-19	29948	OSGIN1
1166.02680477148	0.696715324280422	0.0745813796162926	9.34167922160858	9.48181965339512e-21	1.48696342725743e-19	5423	POLB
28.4809245770799	8.07407164394372	0.865323769730395	9.33069439021572	1.05179540018085e-20	1.64812355776929e-19	100141515	C17orf99
34.7973946095147	7.3302593394613	0.785709598355878	9.32947663462442	1.0639496328243e-20	1.66582645409834e-19	3898	LAD1
4119.83097979272	-0.893682376825173	0.0958716829923407	-9.32165107497455	1.14543752943021e-20	1.79196928377312e-19	26278	SACS
285.354286153707	-1.33611046700004	0.143484368313688	-9.31188869354053	1.25579082922013e-20	1.9630312270912e-19	9048	ARTN
245.098400191649	1.12423734246356	0.120761302193602	9.30958280543556	1.28335440795721e-20	2.00341138414958e-19	105371622	LOC105371622
46.7832189922931	1.92993432751837	0.207306816058708	9.30955558630464	1.28368332029743e-20	2.00341138414958e-19	54972	TMEM132A
5932.8047292929	0.735916306967818	0.0790886864087274	9.3049504345619	1.34054845967512e-20	2.0904815835479e-19	9857	CEP350
1968.00995372346	0.428974648266191	0.0461141078917854	9.30246009036654	1.37233006720551e-20	2.13832776337166e-19	4236	MFAP1
214.642790202424	2.19496848150883	0.235976376425254	9.30164499836742	1.38289317798216e-20	2.15306170849008e-19	100506866	TTN-AS1
3292.0854066848	0.714613987529324	0.0768435147592641	9.29960049027002	1.40974385147262e-20	2.19311031485893e-19	9938	ARHGAP25
3191.28690913615	-0.626127595869348	0.067359961657522	-9.29524869762792	1.46862457422283e-20	2.28288357077035e-19	22929	SEPHS1
20.4868056021164	4.67325099617278	0.50286039548523	9.29333675535011	1.49525633437483e-20	2.32242449506813e-19	100506736	SLFN12L
1202.19865387176	-0.458126074068149	0.049361293484858	-9.28107919636837	1.6777053861599e-20	2.60372377807386e-19	23353	SUN1
20.3577649996061	4.67246074960432	0.504565982400762	9.26035625186701	2.03751244541146e-20	3.15960661989404e-19	3574	IL7
917.624614249601	-1.29196768952771	0.139527641562152	-9.25958236706957	2.05233373390368e-20	3.18005432585586e-19	10166	SLC25A15
3500.05371481093	-1.42177426535087	0.153606823202125	-9.25593170740865	2.12370053170896e-20	3.28801596652965e-19	6894	TARBP1
5376.52062052092	1.02666562272553	0.11095903284581	9.25265475368903	2.18984829167117e-20	3.38773189179297e-19	3507	IGHM
823.156266953465	1.02313226550372	0.110595017700083	9.25116055660208	2.22068203781911e-20	3.43270134399288e-19	110117499	P3R3URF-PIK3R3
547.296042721366	-1.67627313586648	0.181200288047132	-9.25094079006355	2.22525312884329e-20	3.43703513451045e-19	54941	RNF125
447.387066232988	0.847543737776373	0.0916424235781156	9.24837760378446	2.27925869667965e-20	3.5176559218756e-19	386593	CHKB-CPT1B
641.901132549546	-1.22673486603219	0.132684093713123	-9.24553073169814	2.3407612832645e-20	3.60684975549615e-19	643314	KIAA0754
42.2469350623925	-2.08544845902775	0.225562337051737	-9.24555263208422	2.3402819508756e-20	3.60684975549615e-19	8671	SLC4A4
501.902898346684	-2.0035804351808	0.216916112380674	-9.2366602609245	2.54310990850464e-20	3.91554356934134e-19	30817	ADGRE2
612.554194873949	0.513449963959925	0.0556116203981975	9.23278193088879	2.63692550587417e-20	4.05677637557192e-19	29982	NRBF2
1880.50039766103	0.544417743467281	0.0589708150358762	9.23198607880987	2.65659587863428e-20	4.08380738781993e-19	23133	PHF8
47.2554452695638	4.7303246279866	0.512430572689789	9.23115223815932	2.67736080688701e-20	4.11247695503356e-19	54979	PLAAT2
5562.45315894839	0.765274785705299	0.0829253907160172	9.22847368095046	2.74515593499468e-20	4.21328352895869e-19	37	ACADVL
3057.51340804265	-0.530715886977994	0.0575570404321104	-9.22069451440928	2.95182025871554e-20	4.52690037468315e-19	84138	SLC7A6OS
4767.43421906071	0.744777140458245	0.0808325662947264	9.21382525135584	3.14705302661634e-20	4.82250537081019e-19	10724	OGA
27.1270572482122	7.83294288380714	0.850614868162763	9.20856568228752	3.30511627858357e-20	5.06073158687685e-19	55008	HERC6
1191.63630800134	-2.15064541126755	0.233770622213555	-9.19981044197628	3.58581764475251e-20	5.4862163587614e-19	55502	HES6
412.451940513655	-0.70099732653931	0.0761991589773469	-9.1995415165633	3.59480277022217e-20	5.49563951806135e-19	10057	ABCC5
320.445871747474	1.34301969117685	0.146001993545055	9.19863940599143	3.62510624860899e-20	5.53761320584842e-19	9976	CLEC2B
2924.22610604282	0.935961746113835	0.101773028729496	9.1965598135194	3.69592885349214e-20	5.64136832692371e-19	2907	GRINA
707.273588429171	-0.84356947333732	0.0917402918773653	-9.19519064169721	3.7433023288856e-20	5.70919663431445e-19	79364	ZXDC
2168.72169991714	1.00593805481074	0.109416861053622	9.19362925534631	3.79805936945492e-20	5.78817104219595e-19	51714	SELENOT
21.7967979501744	7.8895341115865	0.858281417263353	9.19224621772942	3.84722266407843e-20	5.85850367468043e-19	7412	VCAM1
754.840317982916	-2.05774208165416	0.223884536505224	-9.19108623478403	3.88894165668151e-20	5.91739901845294e-19	89958	SAPCD2
61.3567274389991	1.44879676565784	0.157659298314442	9.18941528439573	3.9498249169209e-20	6.00533974467896e-19	112268238	LOC112268238
2765.52086437619	0.800263613507976	0.0871428663120699	9.18335197561815	4.17876762677007e-20	6.34846213048209e-19	201176	ARHGAP27
30.348876738185	-3.69512888882728	0.402460874228301	-9.18133693346591	4.2577196112456e-20	6.46335796723512e-19	477	ATP1A2
200.703698543274	-2.31515920045101	0.252171299944778	-9.18089886104406	4.27507802299608e-20	6.48464643020139e-19	80031	SEMA6D
45.2956594650662	1.68101294474423	0.183191620232149	9.17625458311886	4.4634626776253e-20	6.76512043874526e-19	102724907	CYLD-AS1
1550.16871058193	0.497995099600247	0.0542748955868583	9.17542252666861	4.49806951667099e-20	6.81226322594892e-19	79837	PIP4K2C
38.5500602218475	7.84297394663293	0.855246675087941	9.17042319495305	4.71165655658451e-20	7.13018470033793e-19	100130361	CXorf49
734.161547106149	-0.480377070436067	0.0523957314304929	-9.16824820115978	4.80768016875463e-20	7.26984047912928e-19	1837	DTNA
853.235949903248	-1.19705306182205	0.130650805882394	-9.16223251542425	5.08345662397575e-20	7.6808778173918e-19	444	ASPH
521.350258181091	1.10527215889277	0.12068924600557	9.15800036435528	5.28678375699698e-20	7.98189417224869e-19	3268	AGFG2
1077.34241990082	0.595445466355526	0.0650257691961555	9.1570691699058	5.33258928729776e-20	8.04480459897535e-19	9467	SH3BP5
3992.23614783248	-1.5709264043548	0.171583901540451	-9.15544168334729	5.41358933686663e-20	8.16067118176035e-19	3638	INSIG1
1432.03964729164	-0.451365667363784	0.0493067917055254	-9.1542290980819	5.47472923977564e-20	8.24644343893704e-19	8481	OFD1
1978.32185851974	1.28585668679598	0.140559735221901	9.1481154597083	5.79353576060807e-20	8.71989910222791e-19	374655	ZNF710
960.858710298521	-0.708316624432566	0.0774756264032466	-9.14244462827454	6.10562320970757e-20	9.18251731910081e-19	5613	PRKX
1842.78874843383	0.506774407928611	0.0554543495274161	9.13858718472691	6.32735108407461e-20	9.50862976668585e-19	4140	MARK3
738.664405968593	-0.838202641953564	0.0917628976520404	-9.13443955455701	6.57464275028683e-20	9.87262570826854e-19	147991	DPY19L3
10840.5973286798	0.674437732270412	0.0738372622143047	9.13411077340503	6.59464923690256e-20	9.89502693370425e-19	6778	STAT6
37.3915694106496	7.79155043479444	0.853991948525095	9.12368137457385	7.26148281487754e-20	1.08871854138865e-18	100132994	CXorf49B
2996.16742834319	0.804435600643152	0.0881782618915429	9.12283348964836	7.31853632096114e-20	1.09642725190609e-18	64759	TNS3
4994.35896356599	0.932481715971461	0.102240415454643	9.12048050494416	7.47919801772149e-20	1.11963421595544e-18	4218	RAB8A
1159.98759145236	-0.615007669985295	0.067446542655771	-9.11844619114324	7.62090725882346e-20	1.13997048119293e-18	378108	TRIM74
2450.07342098601	-1.90103240462456	0.20853555042116	-9.11610706560693	7.78713184917267e-20	1.16393978431216e-18	3899	AFF3
1063.8719365719	0.643456343838956	0.0706240395338374	9.11101018981876	8.16184157318658e-20	1.21901053173722e-18	57179	KIAA1191
201.392182964869	-1.31711054296441	0.144711428532082	-9.10163458632716	8.89823739069677e-20	1.32797486031841e-18	9936	CD302
137.774413307127	1.04569615100894	0.114939536608578	9.09779334303403	9.21856997084898e-20	1.37472631635835e-18	1140	CHRNB1
19.0825462614842	7.80336023248382	0.857928462382606	9.09558380988157	9.40796536417916e-20	1.40189497679562e-18	1901	S1PR1
1342.41182130915	0.472058368042412	0.0519132896650017	9.09320852307034	9.61585910583079e-20	1.43177638722807e-18	55654	TMEM127
2154.80446714433	1.30111733886812	0.143188816613381	9.08672457557367	1.02067533543829e-19	1.51859621828103e-18	5698	PSMB9
1119.47665384504	-0.958881716615583	0.105536940227633	-9.08574490171276	1.02990998120529e-19	1.53116433444327e-18	10360	NPM3
46.8070923502241	-2.24768014844391	0.247630384198675	-9.07675427519664	1.1186077980587e-19	1.66176067540485e-18	101928123	PAPLN-AS1
3850.38744813119	0.583718570247976	0.0643226928614711	9.07484659426657	1.13837747544836e-19	1.68983880821136e-18	57609	DIP2B
118.59998757004	-1.3258357529686	0.146123114364529	-9.07341565182541	1.15343289172141e-19	1.71088146547784e-18	4983	OPHN1
402.972921157141	1.4825833323433	0.163462806101561	9.06985122610799	1.19179632608795e-19	1.7664383656331e-18	965	CD58
663.445151082748	-0.66776513856652	0.0736264275485099	-9.06963926949398	1.19411689519462e-19	1.76852986625702e-18	583	BBS2
32.7587165841916	2.97719048021739	0.328319697566826	9.06796181368746	1.21264042031907e-19	1.79459707865484e-18	56155	TEX14
3015.26689205201	0.609006970527928	0.0671823525510345	9.0649842913033	1.24622208231278e-19	1.84289236598131e-18	4967	OGDH
1035.88579775695	-0.66016732634792	0.072848623898245	-9.06217977802905	1.27869226984721e-19	1.88947187533806e-18	10152	ABI2
296.978899443371	1.55947454280652	0.172099947944715	9.06144691750563	1.28731409483334e-19	1.90076764526417e-18	100506963	ELOA-AS1
14067.9263736899	-0.307747589174045	0.0339684457578082	-9.0598077806755	1.30680640998974e-19	1.92808478366165e-18	1933	EEF1B2
658.454151576106	-1.28572361721796	0.141954209174826	-9.05731238750732	1.33704253330446e-19	1.97120008359655e-18	9454	HOMER3
57.453154324005	5.2019898335874	0.574451541652661	9.05557641750181	1.35848362637838e-19	2.00129337867833e-18	151887	CCDC80
5760.82789427039	-0.944901565495203	0.104400631166812	-9.05072656108211	1.42020176775674e-19	2.09063161058271e-18	8673	VAMP8
1621.9282953889	1.15839441559233	0.128141960255042	9.03993050587617	1.5677145068814e-19	2.30603451594673e-18	57724	EPG5
5327.54385917178	0.520498532611898	0.057632393543206	9.03135373375895	1.6956103169604e-19	2.49039563622447e-18	5686	PSMA5
12999.2045944772	1.02066511475485	0.113013151545971	9.03138352300236	1.69514873338367e-19	2.49039563622447e-18	3842	TNPO1
41.3983121033561	-2.29134466727702	0.253750814299391	-9.02990074575111	1.71827573796974e-19	2.52178037740072e-18	10077	TSPAN32
106.890937509724	-1.0644793392481	0.117977246791211	-9.02275115075321	1.83423888668079e-19	2.68994037634952e-18	6812	STXBP1
59.4113529543243	2.07671093064508	0.230229636129014	9.02017205761187	1.87794118952619e-19	2.7519551146591e-18	1030	CDKN2B
84.4862465971347	-1.26343755131719	0.140121949513813	-9.0166997797347	1.93840732037212e-19	2.83842385180393e-18	653125	GOLGA8K
3276.67673551028	0.358398501904469	0.0397519068630722	9.01588200885541	1.95292553185971e-19	2.85753121840059e-18	4697	NDUFA4
21.6919799723048	-2.92633847964967	0.324638094104589	-9.01415617203227	1.98391857682513e-19	2.90069779285275e-18	112268106	LOC112268106
532.411539258324	-0.950609359749491	0.105481823400174	-9.01206794788801	2.02206986423097e-19	2.9542577445406e-18	54103	GSAP
21.9179599134985	7.72293124235206	0.857034243873661	9.01122831153819	2.03761333036051e-19	2.97473189355785e-18	3321	IGSF3
1287.98872407413	0.475187144555766	0.0527423039530897	9.00960157103507	2.06806448370802e-19	3.01692287698321e-18	79693	YRDC
780.531916229809	0.697477502414609	0.0774349337222457	9.0072718976737	2.11245853190593e-19	3.07937545812914e-18	2180	ACSL1
3515.23135595826	0.776657599853267	0.0862650062531261	9.00315937582306	2.19313637293017e-19	3.19458650996255e-18	54662	TBC1D13
87.4521025937097	-2.75953453618628	0.306521419748149	-9.00274616519014	2.20140897319345e-19	3.20183985734628e-18	491	ATP2B2
661.065698764501	-1.23824453823763	0.137540078504524	-9.0027906898199	2.20051609670991e-19	3.20183985734628e-18	945	CD33
216.7284271777	-1.13878268682713	0.126548269921615	-8.99880091235146	2.2819630081661e-19	3.31652112532122e-18	105378011	LOC105378011
2785.24007345757	0.577826318441008	0.064283205762448	8.98876015263311	2.50035020581691e-19	3.63120314431035e-18	10276	NET1
75.4408396433337	-1.24886632539205	0.13894334298615	-8.9883134992407	2.51053052687043e-19	3.64326691235241e-18	81571	MIR600HG
19.184222114358	4.6057727624002	0.512629895500144	8.98459649511196	2.59685409198336e-19	3.76572890922509e-18	246778	IL27
963.232938229263	0.888808031625813	0.098960333413823	8.98145752914028	2.67203252684746e-19	3.87185875686109e-18	81857	MED25
4811.33720449514	-0.847545934573804	0.0943907600055797	-8.97911972023219	2.72941654221372e-19	3.95206508413164e-18	6713	SQLE
742.682174857705	-2.30256532583736	0.256631664506867	-8.97225730216057	2.90498855194607e-19	4.20315531109697e-18	56062	KLHL4
28.9085230957887	-3.18992014742463	0.355546668855065	-8.97187465627747	2.91510028690812e-19	4.21464982745095e-18	246	ALOX15
1462.9627297178	-0.560737481961722	0.0625048315633257	-8.97110619990425	2.93551254552636e-19	4.24100868947293e-18	440	ASNS
2675.7442592837	-0.404623525977144	0.0451087694822274	-8.9699526416158	2.96641952728735e-19	4.28247914830214e-18	5982	RFC2
6451.07619288976	0.801754179053874	0.0894787381142304	8.96027588174453	3.23867077351919e-19	4.67204687402479e-18	56882	CDC42SE1
974.950881134387	-0.976447371249638	0.109044336663782	-8.95459040904005	3.40999231099761e-19	4.91554562488209e-18	79930	DOK3
25.2600928388928	6.05305234908501	0.676204490848152	8.95151160781668	3.50647231805457e-19	5.05087857013994e-18	921	CD5
382.292735453594	-0.886598346996621	0.0990720324950428	-8.9490275375241	3.58627694650446e-19	5.162008993466e-18	256356	GK5
59.4603214937256	-2.14702405425366	0.239936512765898	-8.9483006546339	3.60996670211846e-19	5.19226423738133e-18	9610	RIN1
82.7986283749469	-1.41882897049203	0.158606720580901	-8.94557913621525	3.70004443800861e-19	5.31789091955029e-18	64753	CCDC136
954.131986781631	0.680765283517947	0.0761198233985352	8.94333766322227	3.77589818894724e-19	5.42290370622363e-18	221955	DAGLB
70.7402084301339	-1.46309288204481	0.163604516399064	-8.9428636461113	3.79213514099071e-19	5.44220368647272e-18	101927273	LINC01416
689.919800567336	-2.09743355214032	0.234707563004444	-8.93636969039896	4.02164886892252e-19	5.76732919653888e-18	1627	DBN1
1899.37856322221	0.731973477685695	0.0819217131215685	8.93503626565372	4.07044680550498e-19	5.8330072645431e-18	55727	BTBD7
412.50041216245	-1.51912885836947	0.170143125868645	-8.92853502375565	4.31687236586204e-19	6.18158321255915e-18	2743	GLRB
2534.38178627857	1.12759212843893	0.12630427253697	8.92758499605684	4.35409572380173e-19	6.23029767807568e-18	23240	TMEM131L
74.2958592727027	-1.68968996957384	0.189327783935339	-8.92468043755757	4.4698780384548e-19	6.39126825998471e-18	51330	TNFRSF12A
36.6092839773883	1.74684204427523	0.195798118106272	8.92164879402526	4.59397051112244e-19	6.56387586769192e-18	100287467	LOC100287467
8793.00296355613	-0.429890278591592	0.0482003176853108	-8.91882666413633	4.71254279863509e-19	6.72834855082658e-18	6472	SHMT2
1606.4971038015	0.621483220689795	0.0697098254405017	8.91528872382904	4.86546849014987e-19	6.94159209533781e-18	140947	DCANP1
628.603846806027	-0.64558117654479	0.072430452971595	-8.91311803334941	4.96171138894122e-19	7.07371258572955e-18	51478	HSD17B7
44.5352931967717	1.74810781495908	0.196185972875038	8.91046280904368	5.08199752004757e-19	7.23989185163701e-18	5414	SEPTIN4
364.633456533856	4.23959021874626	0.475870659039124	8.90912296905806	5.14378352041454e-19	7.32254863381999e-18	721	C4B
244.35181321222	-0.887276023971937	0.0996103073623108	-8.90747200231663	5.22093828133593e-19	7.42694702405695e-18	11320	MGAT4A
107.377778423072	-1.24534690358185	0.139846871014995	-8.90507520506713	5.33498666495854e-19	7.58363674610993e-18	7784	ZP3
263.78180245827	-2.13445954986196	0.239732431763477	-8.90350769047319	5.41090222264673e-19	7.68593167433078e-18	7504	XK
2242.17365721668	0.364563426778052	0.0409828674351814	8.89550804014985	5.81526467379229e-19	8.25428006179305e-18	5170	PDPK1
24.4294231477131	-2.57590092492288	0.289628389614321	-8.893813649805	5.90466836612511e-19	8.37506791011444e-18	89886	SLAMF9
9358.70406237876	0.648978578709188	0.0729737560210752	8.89331472155222	5.93125188111053e-19	8.40664169679849e-18	6888	TALDO1
275.149527861775	-0.978345608669139	0.110034543425031	-8.89125885577655	6.04204382451788e-19	8.55743512101783e-18	54800	KLHL24
19.2969427163115	3.0438113618682	0.342426723434635	8.88894222780842	6.16933939493122e-19	8.73136636636336e-18	105374454	RASGRP3-AS1
2179.78394436656	0.506167229484738	0.0569747488890343	8.88406249004386	6.44620498821984e-19	9.11657470552168e-18	23339	VPS39
3731.10159581267	-0.64209263548016	0.0722990392722173	-8.88106732736212	6.62218552485484e-19	9.35864968868657e-18	6711	SPTBN1
2021.62992815451	1.27743701177445	0.143862781472829	8.87955174157199	6.71303337915185e-19	9.48014866310725e-18	10938	EHD1
1516.71220188781	0.44557575944326	0.0501850734596403	8.87865113521452	6.76759986359279e-19	9.55027191200474e-18	23052	ENDOD1
368.858348684868	1.20813811124529	0.13607957813226	8.87817354982585	6.79671362553496e-19	9.5844012445361e-18	107987250	LOC107987250
8994.7474402893	-0.766435920631682	0.0863893424721396	-8.87188047390054	7.19209526436822e-19	1.01346003268771e-17	9804	TOMM20
886.060985273941	1.03335570141464	0.11653867348971	8.86706249926449	7.51007636448754e-19	1.05750141190315e-17	57646	USP28
686.579113633485	1.00348992869289	0.11321296408733	8.86373691195671	7.73762215457884e-19	1.08875398276368e-17	51734	MSRB1
314.031999491966	2.06136745670298	0.232876812115201	8.85175057997295	8.61570762201124e-19	1.21143203483464e-17	10538	BATF
49.2290640937627	1.86483353420085	0.210817882913298	8.8457084780032	9.09494105623382e-19	1.27789179031447e-17	101927402	AFTPH-DT
4734.79746619431	-0.280379386799795	0.031703315372525	-8.84385066688578	9.24751855480612e-19	1.298391666547e-17	22928	SEPHS2
448.487926134833	-0.744767718769084	0.0843009594973254	-8.83462920481603	1.00430822924527e-18	1.40907487921381e-17	161436	EML5
46.7831597964804	-2.57190025129208	0.291359020327881	-8.82725459605745	1.07276416011991e-18	1.5040354619821e-17	284367	SIGLEC17P
460.184336711539	0.844786264308205	0.0957233381011819	8.82529047843323	1.09176061411703e-18	1.52956605923053e-17	101927051	PDXP-DT
4152.26962879872	-1.16997856227626	0.132663440169175	-8.81914837112831	1.15333532153161e-18	1.61466945014426e-17	3570	IL6R
937.601816199001	0.565140475436021	0.0640858130538874	8.81849583402827	1.1600752058528e-18	1.62293686712328e-17	100505696	SH3BP5-AS1
8786.20866715876	1.5490617141515	0.175732824560448	8.81486835499345	1.1982577610304e-18	1.67514884406881e-17	5552	SRGN
209.163723053725	-0.8808835907211	0.0999969600965833	-8.80910369545522	1.26150450792077e-18	1.7623000474876e-17	644128	RPL23AP53
727.774375338943	-1.59288659766845	0.18096318225948	-8.80226893548123	1.34077412405946e-18	1.87169372695336e-17	145773	FAM81A
3368.40542751817	-0.726146967818192	0.0825213457524486	-8.79950467599645	1.37421346773317e-18	1.91699821330985e-17	5355	PLP2
2862.56527444454	0.623718808656251	0.0708947879430354	8.79780907388304	1.39513138298602e-18	1.94478314505708e-17	9101	USP8
10221.8604199757	0.68725720346719	0.0781441938643031	8.79473150187726	1.43390445359894e-18	1.99740014360208e-17	11177	BAZ1A
28.4322512512909	-2.21394187625326	0.251751902331755	-8.7941415963394	1.44145705046426e-18	2.00648345048877e-17	100130311	C17orf107
214.539590152094	-1.29326332741992	0.147063707835316	-8.79389855223929	1.44458017391006e-18	2.00939242216417e-17	153364	MBLAC2
368.673707896759	-0.778530797761062	0.0885373372178958	-8.7932483879095	1.45296768937261e-18	2.01961470246889e-17	92340	PRR29
2732.04182687253	-0.584398914262481	0.0665170603060511	-8.78569966221609	1.55394272500374e-18	2.15842644503019e-17	1615	DARS1
30.9734678298705	4.05267090379696	0.461306416533359	8.78520384401352	1.56081238010898e-18	2.16642095243392e-17	100506775	LINC01353
23.1576216931124	-2.5013199984065	0.284844309548512	-8.78135849851163	1.61511848365986e-18	2.24019928910482e-17	105370397	LOC105370397
18.1523867469232	4.01516630306842	0.457369441901055	8.77882502683036	1.65191287992275e-18	2.289600702992e-17	9235	IL32
29.0443077763783	3.28079830199135	0.373856425279988	8.77555681846128	1.70060298611871e-18	2.3554078111157e-17	105369381	IUR1
203.141260482259	-1.04117457311025	0.118646445042399	-8.77543842749082	1.70239313408238e-18	2.3562090309869e-17	9759	HDAC4
963.77336152459	-1.33702019317295	0.152472581093978	-8.76892214705059	1.80384707647507e-18	2.49485136907071e-17	166647	ADGRA3
27.3113212765836	-2.35792910432889	0.268941808527057	-8.76743232018414	1.82786838412079e-18	2.52627779656098e-17	80758	PRR7
1871.58642607374	-1.24507223138049	0.142019018607864	-8.76694011538216	1.83587368244891e-18	2.53553974637084e-17	29760	BLNK
1515.42951209275	5.03151958668641	0.574077299955681	8.76453325549512	1.87552054251973e-18	2.58845794675931e-17	5168	ENPP2
1785.30735608625	0.63881833160529	0.0729059847193294	8.7622207431199	1.91440923537103e-18	2.63838426584161e-17	23338	JADE2
3765.81884979552	0.444072314686934	0.0506800289300883	8.76227429347997	1.91349975622821e-18	2.63838426584161e-17	5693	PSMB5
19.0650505359559	-4.37601935489478	0.499793232405256	-8.755659483093	2.02913479611475e-18	2.79451524399769e-17	57576	KIF17
200.873049535982	4.46199111804136	0.509712898025735	8.75393017387619	2.06048608988511e-18	2.83568382900962e-17	11262	SP140
1347.781775811	-0.495832371394676	0.0566636336057385	-8.75045138906273	2.12501025109971e-18	2.92241508789851e-17	26001	RNF167
1470.13263037872	-0.462739267202959	0.0529229659586667	-8.74363820735902	2.25721465456516e-18	3.10203506520665e-17	10428	CFDP1
735.788574410446	0.899320946617001	0.102860805044465	8.74308679801057	2.26826287671799e-18	3.11501694213687e-17	23597	ACOT9
99.2920133862543	1.41923915565656	0.16248737626661	8.73445795153875	2.44827310006269e-18	3.35985311953558e-17	197135	PATL2
1095.8491216107	0.677417463268916	0.0775698691714378	8.73299736746686	2.48010866319197e-18	3.40114196505155e-17	29116	MYLIP
146.846670570202	-1.00734674055334	0.115350793898255	-8.73289820130638	2.48228489184421e-18	3.40172741415098e-17	203260	CCDC107
7062.53935223013	-0.547808043411483	0.0627314625222888	-8.73258842350191	2.48909520254775e-18	3.40865812033405e-17	5778	PTPN7
764.206768493391	0.591354002592415	0.0677395813339621	8.72981484306771	2.55089885824908e-18	3.49083597449062e-17	10239	AP3S2
647.188121428894	-1.03380790963593	0.118428756291083	-8.72936558663978	2.56105122492941e-18	3.50226456539925e-17	9846	GAB2
779.16282411	-0.760334967574396	0.0871781407459218	-8.72162403406114	2.74239605396357e-18	3.74762007486828e-17	54841	BIVM
17.7806136767737	3.48836270050575	0.400000694256475	8.7208916149257	2.76019555880172e-18	3.76929514300971e-17	116449	CLNK
2620.61628478534	-0.566434909204188	0.0649720315828039	-8.7181344865643	2.82822903318208e-18	3.85949065117604e-17	283489	CHAMP1
73.3427660257243	-1.42016172435198	0.162954718207991	-8.71506968297367	2.90579875745747e-18	3.96256399982594e-17	653073	GOLGA8J
168.505054330824	-1.03100973701881	0.118424255648086	-8.70606896683899	3.14595463689386e-18	4.28546647878736e-17	100506127	GVQW3
155.316585468905	-1.08458125044948	0.124578144854146	-8.70603147702423	3.14699482243564e-18	4.28546647878736e-17	2846	LPAR4
3410.93885197345	-0.579823515579816	0.0666189856513675	-8.70357766499427	3.21582143748795e-18	4.37612761885169e-17	7371	UCK2
1104.05174794125	0.787259376115563	0.0904765245663061	8.7012557112383	3.28231718311001e-18	4.46349230368932e-17	3682	ITGAE
171.282823534596	-1.17443804083373	0.13497545151495	-8.70112326094828	3.28615093245577e-18	4.4655828813791e-17	56952	PRTFDC1
67.1619825973736	1.39211773571119	0.160017152427681	8.69980320603659	3.32460209157319e-18	4.5146796279841e-17	105373233	LOC105373233
108.994273360275	-1.06917288723998	0.122959809833143	-8.69530368248662	3.45903386993998e-18	4.6939548244838e-17	107986303	LOC107986303
800.272551323956	-1.13797159862027	0.130888174657841	-8.69422773749486	3.49196662909286e-18	4.73534052087446e-17	7461	CLIP2
1843.6126409759	0.752962132499616	0.0866061608984487	8.69409433103163	3.49607147266285e-18	4.73760319563775e-17	160518	DENND5B
1287.15874770241	0.533665506135655	0.0613896210516818	8.69309008580425	3.52712483076033e-18	4.77635581190567e-17	55626	AMBRA1
1660.17589805814	0.674224675778639	0.0775763018916504	8.691116479364	3.58894843472665e-18	4.85669389434199e-17	23637	RABGAP1
4336.09839743102	0.39247422500114	0.0451963150587473	8.68376602143322	3.82875984940413e-18	5.17761224141257e-17	2936	GSR
758.309568660845	1.85729418115815	0.2138884333747	8.68347180749348	3.83868104833258e-18	5.18381886568579e-17	7273	TTN
79.5239598901298	-1.54881652952812	0.17836330626879	-8.68349304533575	3.83796403717575e-18	5.18381886568579e-17	220359	TIGD3
674.525021128336	0.670180508109277	0.0771986298854437	8.68124873593959	3.91447022668265e-18	5.28249743428667e-17	79089	TMUB2
80.2283321651169	-1.27744908168084	0.147175228570016	-8.67978323589368	3.96523814349955e-18	5.34729687506881e-17	5836	PYGL
3777.91379482883	0.877613508987428	0.101118935543576	8.6790224231468	3.99185001364054e-18	5.37945359426569e-17	23317	DNAJC13
36.3167127709308	1.69729727497986	0.195594090495416	8.67765110224348	4.04026241943984e-18	5.44092403105452e-17	23127	COLGALT2
441.909479851505	-0.989033144733513	0.114010136422808	-8.67495799729307	4.13703147145128e-18	5.56738505147693e-17	79626	TNFAIP8L2
703.91889270557	-1.30265367671078	0.150170665503333	-8.67448827202449	4.15414249627415e-18	5.58654598772802e-17	2870	GRK6
196.026675955944	0.871891539847748	0.100521170843126	8.67371054808372	4.18262694429429e-18	5.62096500060447e-17	100528021	ST20-MTHFS
1634.03973173311	0.938267968349393	0.108215493731728	8.67036628484467	4.30732511263967e-18	5.78454724726458e-17	55026	TMEM255A
19.9101647453889	3.16475986628125	0.3651833163071	8.66622248323046	4.46693669142219e-18	5.99475851631442e-17	3493	IGHA1
3198.67224176633	0.904625467587892	0.10442474897368	8.66294127090407	4.59745284019776e-18	6.16565985727487e-17	9674	KIAA0040
7869.05038859479	1.04712752009043	0.120926415202841	8.65921245026559	4.75034747283304e-18	6.36631681300561e-17	375035	SFT2D2
1062.73322784892	0.621297946782672	0.0717938588968071	8.65391492154913	4.97623106390201e-18	6.66444829673819e-17	55168	MRPS18A
12404.0218233222	0.318040667125088	0.036761832409629	8.65138232450523	5.08793380455924e-18	6.80935724456016e-17	3069	HDLBP
141.865019403047	0.873855619428815	0.101042020241343	8.64843772265816	5.22092313392829e-18	6.98253585023175e-17	105372480	LOC105372480
43199.813164923	0.491256338102268	0.0568243365282302	8.64517508019146	5.37228599493952e-18	7.18003254004081e-17	4519	CYTB
104.584123072133	-1.14010670094198	0.131919976104119	-8.64241136643426	5.50388487084526e-18	7.35086162077315e-17	100996455	LINC02724
21.4202068658498	3.17893908073154	0.367969098201149	8.63914686388634	5.66343346861935e-18	7.55875959030692e-17	140691	TRIM69
199.915958792321	-0.887377641799795	0.102732464152411	-8.63775291599459	5.73294397851448e-18	7.64628454089113e-17	64754	SMYD3
1935.35320747588	-0.493116076775983	0.0570891903059296	-8.63764355622267	5.73843279566343e-18	7.64835943416525e-17	51020	HDDC2
2736.6970698198	1.15456439420605	0.13368845804277	8.63623091409042	5.80980195559015e-18	7.73817868687713e-17	8507	ENC1
441.274840850866	-0.999640705662749	0.115784654565756	-8.63361996813695	5.94402529426765e-18	7.91153428284249e-17	100129482	ZNF37BP
110.594703708328	-1.05800288936359	0.122567983368765	-8.63196782948142	6.03053477720054e-18	8.02118873306715e-17	257364	SNX33
655.66934756048	-0.743113231935779	0.0860917255719458	-8.63164522489178	6.04757149341234e-18	8.03835100894712e-17	91433	RCCD1
19.1033386770588	7.52691283503863	0.872108380229195	8.63070806986227	6.09733248095356e-18	8.09895679129938e-17	105375913	LOC105375913
681.208529454635	-1.08620179665975	0.125912799977025	-8.62661934972421	6.31920539846654e-18	8.38793639444235e-17	5208	PFKFB2
2001.27169387206	-1.07966805803682	0.125177674465926	-8.6250848056033	6.40451771527051e-18	8.49537868288884e-17	84864	RIOX2
72.5678962755078	-1.67532754971348	0.194241530412939	-8.6249709119975	6.41089471056557e-18	8.49804080038569e-17	105375523	LOC105375523
4586.89451210894	0.616715139066294	0.0715219843786172	8.62273529494901	6.53734530825374e-18	8.6597559171868e-17	118	ADD1
831.799350022078	-0.638769803109857	0.0741040513203032	-8.61990392871875	6.70103102888237e-18	8.87054114279418e-17	54899	PXK
3680.57076796746	0.471051812377534	0.054662037367614	8.61753119829049	6.84131274563545e-18	9.05007943208347e-17	23265	EXOC7
222.431210611737	0.835075667859407	0.0969190299184676	8.61621983383355	6.92008350906624e-18	9.14805872993217e-17	729991	BORCS8
395.8970447884	4.16168956619875	0.483180539220743	8.61311503337981	7.1101685733673e-18	9.39295774984379e-17	720	C4A
3163.35812389965	0.420558528217467	0.048839266795069	8.61107374895989	7.2379405637944e-18	9.55526084206014e-17	55770	EXOC2
451.662913833968	1.36638809870118	0.158683939513218	8.61075230986033	7.25826617764911e-18	9.57559322188363e-17	9828	ARHGEF17
890.225319481284	-0.800339333987697	0.0929510361256844	-8.61033257236113	7.2848923466196e-18	9.60420451338066e-17	79956	ERMP1
35.8970537516176	-1.94299696437212	0.225765605762581	-8.6062576175372	7.5484516331664e-18	9.94493160288305e-17	9037	SEMA5A
178.31171010187	1.30316370619957	0.151446928231626	8.60475495552132	7.6479972682606e-18	1.00692589626673e-16	221416	LINC03040
805.463377043647	1.06665022589011	0.123998723028013	8.6021065366064	7.8266089701215e-18	1.02974450631247e-16	329	BIRC2
22.2757509756122	2.52279168111699	0.29328804428777	8.60175424894465	7.85067569657366e-18	1.03221257333044e-16	100287569	LINC00173
212.90369429452	-2.13565861076519	0.24851198266744	-8.59378524867005	8.41502307941188e-18	1.10566580271786e-16	22914	KLRK1
1117.80324255077	1.13271955393388	0.131831850300841	8.59215395482209	8.5353916649138e-18	1.12072401293662e-16	57507	ZNF608
761.459420755248	0.589954491724131	0.0686993058591375	8.58748839375155	8.88910985786534e-18	1.1663807712284e-16	100526783	ARPIN-AP3S2
5179.79022432871	-1.0613449292404	0.123647670137667	-8.58362254669839	9.19312729238315e-18	1.20545888960002e-16	1471	CST3
2323.48612059889	-0.829070723183354	0.096594705145996	-8.58298311413936	9.24439308389221e-18	1.21136433901191e-16	4646	MYO6
24.8727671785391	-3.32768201319452	0.388073568076709	-8.57487416544883	9.91951894972967e-18	1.29895599660904e-16	2675	GFRA2
299.582481424527	-0.915289207180277	0.106751423280547	-8.57402345610759	9.99310618268099e-18	1.30771159373092e-16	8536	CAMK1
2752.45790557501	0.441132188116447	0.0514652266828651	8.57146109225859	1.02180240528351e-17	1.33624543195313e-16	9570	GOSR2
6050.62447155651	-1.3193963694589	0.153971304503687	-8.56910561167131	1.0429185603024e-17	1.36294316691132e-16	1718	DHCR24
108.042958816245	-1.11874760011727	0.130568187395014	-8.56830153223058	1.05022502491373e-17	1.37156990157639e-16	105378690	LOC105378690
22.1165581695614	5.96587929693961	0.696285315490791	8.56815326161867	1.05157782788628e-17	1.37241492893131e-16	3959	LGALS3BP
993.082475295483	0.568969722195825	0.0664224761275053	8.56592158810256	1.07214830486121e-17	1.39832300042462e-16	4783	NFIL3
2088.54181234474	-0.831801854599715	0.0971148564298403	-8.56513498736048	1.07949305061698e-17	1.4069585698591e-16	83879	CDCA7
1914.2175423273	-1.05191482023401	0.122827852829639	-8.56413912643256	1.08886298972974e-17	1.41822034147921e-16	221656	KDM1B
675.235878193101	-0.807937748045876	0.094360184040661	-8.56227397455823	1.10662842947689e-17	1.44039467467254e-16	55435	AP1AR
789.845348171876	0.802063331227961	0.0937541297429446	8.55496534848184	1.1790414465182e-17	1.53362140260823e-16	4301	AFDN
6882.2307587911	0.727037634035604	0.0849957839470776	8.5538082040433	1.19092728889274e-17	1.54804626068237e-16	9520	NPEPPS
804.579941215115	-0.555026756013389	0.0648913668311693	-8.55316790378951	1.1975549995939e-17	1.55562154456266e-16	100303453	TSNAX-DISC1
1569.50445811606	-0.475551330475108	0.0556060294947154	-8.55215405229218	1.2081238375693e-17	1.56830281344276e-16	54749	EPDR1
307.53681538116	-1.53139175990905	0.179068718567504	-8.55197810181321	1.20996737369574e-17	1.56964813534939e-16	784	CACNB3
26.8531720531321	-4.04602371310463	0.473141177062371	-8.55140898584541	1.21594936742612e-17	1.57635675993123e-16	55359	STYK1
22.8367228566573	7.30280305374923	0.854051276997253	8.55077821489249	1.22261352179896e-17	1.58394020952049e-16	100506801	ECE1-AS1
1716.4233260874	-0.699144446776768	0.0817846418217117	-8.54860315095448	1.24587089280119e-17	1.61299636360932e-16	100	ADA
5024.88820651512	-0.299104348353541	0.0350377813062043	-8.53662353045675	1.38200917496275e-17	1.78806057327516e-16	54107	POLE3
1764.05022815215	-0.647598576994001	0.0758899106572162	-8.53339490566949	1.42114551864774e-17	1.83747312204947e-16	55197	RPRD1A
2671.59791135833	-0.460008065535696	0.0539354202055053	-8.52886774188406	1.47787030935726e-17	1.90954591599742e-16	9500	MAGED1
1015.20285314203	-0.765468292324628	0.0897945341262837	-8.52466466665	1.5325314754266e-17	1.97885837125802e-16	163049	ZNF791
41.6500115726027	-2.63306180587761	0.308885623242506	-8.52439093227204	1.53615980105988e-17	1.98222717262179e-16	83417	FCRL4
2986.21151251556	0.543347046072009	0.063760159592679	8.52173284293969	1.57183629068268e-17	2.02691833611508e-16	23095	KIF1B
3155.68710514374	-1.70995680171511	0.20088824228052	-8.51198050370379	1.70987333423849e-17	2.20345903628905e-16	26999	CYFIP2
52.726024964486	3.98275065839011	0.467917330571487	8.51165451282987	1.71468840627265e-17	2.20820071181311e-16	11145	PLAAT3
411.876355345259	1.33976452203305	0.157528147499472	8.50492145879859	1.81718572972143e-17	2.33864948379636e-16	57561	ARRDC3
1058.43640464693	0.426561210036707	0.0501607017700357	8.50389238955026	1.83337493308075e-17	2.35792387226774e-16	147007	TMEM199
1095.82289612449	-1.02674961991455	0.12078716651187	-8.50048601656407	1.88798548682218e-17	2.4265542482977e-16	142940	TRUB1
150.733488461928	1.10290570433778	0.129868385885439	8.49248796632222	2.02259756715027e-17	2.5978488963543e-16	147906	DACT3
19.4499246871591	2.57656035876919	0.303443985253267	8.49105760530625	2.04765036816838e-17	2.62829102702325e-16	654346	LGALS9C
6896.62639851185	0.336569367277649	0.0396416548073224	8.49029559723322	2.06112170520397e-17	2.64383724798129e-16	5710	PSMD4
566.459419098888	-1.87635948395052	0.221090368693319	-8.48684406760965	2.12324363730199e-17	2.72172681417102e-16	55861	DBNDD2
2314.00712383402	1.07129401256564	0.126233429477342	8.48661101105499	2.12750423346382e-17	2.72539178682065e-16	92906	HNRNPLL
1122.28968754189	0.483159878503984	0.0569437030745607	8.4848693080488	2.15961317517924e-17	2.76470294960734e-16	100506779	TSPOAP1-AS1
22.1619877974407	2.61318142010745	0.30801406648611	8.48396779380622	2.17642023659911e-17	2.78438604742805e-16	8605	PLA2G4C
3413.09220494586	-0.463165557163629	0.0546200015934273	-8.47977926861437	2.25621568578165e-17	2.88457397933662e-16	80279	CDK5RAP3
2338.13001363386	1.61070308829736	0.19005081278495	8.47511812601366	2.34841122834992e-17	3.00047337361975e-16	4502	MT2A
394.878469101844	-0.633033709700931	0.0747048855776671	-8.47379264161773	2.37530087583428e-17	3.03283656148874e-16	64149	C17orf75
595.050656464508	0.833582232020474	0.0983875232952839	8.4724384159839	2.40308728601273e-17	3.06630153305798e-16	84932	RAB2B
714.505157464034	0.495287890746748	0.0584984422480021	8.46668512380196	2.52475415622151e-17	3.219434053894e-16	25977	NECAP1
744.086213413111	-0.979973059874734	0.115856068824841	-8.45853885614164	2.70748412776117e-17	3.45017931510117e-16	326625	MMAB
2543.35109500778	-0.608390793932233	0.0719291161896176	-8.45819921279736	2.71537962799347e-17	3.45797460680818e-16	3423	IDS
23.809943430987	3.11982457099995	0.368983119752679	8.45519592628274	2.78619117155417e-17	3.54582941898184e-16	931	MS4A1
135.170611272521	1.00116395681923	0.118433831288773	8.45336122225185	2.83034303726022e-17	3.59966322449721e-16	101929160	LOC101929160
748.200515375456	-1.97227939277386	0.23332365633532	-8.45297653804726	2.83968756660665e-17	3.60918721700868e-16	1848	DUSP6
523.485986118462	0.674139106597619	0.0797809787733843	8.44987260074225	2.9162086480766e-17	3.70402308102532e-16	6810	STX4
6105.3961590107	0.325570129161457	0.0385318301569531	8.44938140325287	2.92850310723745e-17	3.71721092841641e-16	3030	HADHA
1875.38510576983	1.03613957179784	0.122634011799933	8.44903919059757	2.93709874910162e-17	3.72568964612068e-16	23549	DNPEP
26.3561609837412	2.62227860782803	0.310865538508397	8.43541107969161	3.30040675776448e-17	4.18381419892361e-16	100847079	MIR5193
86.0967857653684	-1.14389753739336	0.135611850686043	-8.43508536758789	3.30961139897195e-17	4.1927493983328e-16	107985409	LOC107985409
943.944805018434	0.446970577690582	0.0530135681426491	8.43124870387657	3.41996042111048e-17	4.32972333000745e-16	23582	CCNDBP1
17.0018171829759	3.30362248870157	0.392109802104546	8.42524841503643	3.59985679907225e-17	4.55450977975009e-16	54507	ADAMTSL4
916.112381315477	-0.639452504871205	0.0759212557537655	-8.42257545034731	3.68297121450651e-17	4.65663577615694e-16	79815	NIPAL2
20.7734824715319	7.07073887817661	0.839984807180127	8.41769853185018	3.83952264545898e-17	4.85142023155265e-16	105378281	LOC105378281
278.107225457281	1.32279818627594	0.157249178915517	8.41211506094172	4.02682577567738e-17	5.08478272946898e-16	639	PRDM1
38.5625410918199	-1.79676217670322	0.213735120097121	-8.40649012612794	4.2246287468287e-17	5.33109218759447e-16	100506965	PWAR6
1668.59951388339	0.654430120007597	0.0778557558704662	8.40567422011054	4.25410521643212e-17	5.36480739550837e-16	283131	NEAT1
416.247048395476	-1.07886865355908	0.128384525681774	-8.40341659424957	4.33672854123892e-17	5.46545840654128e-16	144717	PHETA1
519.798461545107	0.597628312925484	0.0711263212180583	8.40235095378096	4.37627620648258e-17	5.51172714451167e-16	221421	RSPH9
27.5080098953757	2.81626824228708	0.335218999782794	8.40127869873692	4.41642836993622e-17	5.55869683377216e-16	57453	DSCAML1
3396.29558032304	-0.366619928598158	0.0436541082404542	-8.39829155548781	4.53021254962077e-17	5.69822207244021e-16	86	ACTL6A
3785.37666099432	0.335076197312702	0.0399135321070935	8.39505249532028	4.65686139710329e-17	5.85373799147192e-16	10049	DNAJB6
985.413289478037	-0.881987606541141	0.105088728237501	-8.39278980089899	4.74739945122846e-17	5.96369055094242e-16	56950	SMYD2
21.4672619252767	-2.40668289567505	0.286775553595385	-8.39221776578163	4.77056210899215e-17	5.98891870700202e-16	4360	MRC1
152.775166887167	-2.61970470968072	0.312162252200556	-8.39212522082145	4.77431987025002e-17	5.98976930302464e-16	10462	CLEC10A
10612.5994334184	0.468668425471534	0.0558699570326002	8.38855890291924	4.9213747297198e-17	6.17028065726185e-16	5430	POLR2A
78.4876034841862	2.58204708765313	0.307978365685075	8.38385865808971	5.12202928293158e-17	6.41771787602368e-16	105369313	LOC105369313
2983.04185726801	-0.432857802647573	0.0516354516942209	-8.38295760848393	5.16140686379761e-17	6.46289232926003e-16	11164	NUDT5
109.606947175365	-1.41580613857728	0.168930308304408	-8.38100724960513	5.24766676802332e-17	6.56667490160757e-16	58191	CXCL16
659.209733212546	1.11360776970921	0.132888826009169	8.37999554328496	5.29297073882298e-17	6.61910668727663e-16	23461	ABCA5
96.7454556888824	-1.4285986031944	0.170581577418757	-8.37487039815186	5.5284677441894e-17	6.90916348030251e-16	80270	HSD3B7
352.034555221369	-0.733956590912771	0.0877022607610986	-8.36873057254559	5.82422481133095e-17	7.27410890694551e-16	10901	DHRS4
979.503652105696	0.662721503994049	0.0792064547842444	8.36701384753653	5.90967549867921e-17	7.37609433551451e-16	659	BMPR2
3794.07591400769	0.54649561936784	0.0653247705210662	8.36582532182955	5.96955801570415e-17	7.44605677827986e-16	5878	RAB5C
3144.52930297746	0.485784645624887	0.0581210018535811	8.35816021975464	6.37038915129979e-17	7.94093509206254e-16	5089	PBX2
841.184023384986	0.48610810265447	0.0581757544696511	8.35585386190497	6.4961090916111e-17	8.09246235717293e-16	55298	RNF121
332.413079880989	-2.05312869874443	0.245859760950582	-8.35081223054274	6.77951248220532e-17	8.44010241542667e-16	7067	THRA
2211.43200506889	0.671661686026922	0.0804546169038943	8.34832992653789	6.9234949348732e-17	8.61383765217813e-16	64645	MFSD14A
712.494655565392	-1.08864929511314	0.130408866679471	-8.34796991058059	6.94462601915669e-17	8.63460342509725e-16	64110	MAGEF1
719.347860179331	-0.926499636367509	0.110995852448617	-8.34715546507841	6.99266476787265e-17	8.68877693776688e-16	79161	TMEM243
265.06103427904	1.649096516324	0.197592683263868	8.34593917691664	7.06501633408253e-17	8.77307200718831e-16	5325	PLAGL1
219.228601025783	1.01013081804054	0.121037456415639	8.34560513707243	7.08501577062232e-17	8.79229206608307e-16	93164	HTR7P1
2524.44612590569	0.452176242173543	0.054212374311535	8.34083081429127	7.3770378554908e-17	9.14884426899708e-16	11276	SYNRG
778.286904211235	0.609568135370377	0.0730965712833687	8.33921652778082	7.47843635823322e-17	9.26868536789058e-16	115353	LRRC42
3164.33380662808	0.395557680665015	0.047443108695504	8.33751605957685	7.58673481325774e-17	9.39692007507071e-16	200081	TXLNA
18.5476729781323	5.66512047185684	0.679786460196501	8.33367653456832	7.83698549495904e-17	9.70070145989647e-16	541472	IL6-AS1
81.8824629077797	-2.0943343385394	0.251513195162408	-8.32693623563983	8.29613998539275e-17	1.02625151498694e-15	55653	BCAS4
26164.175307146	0.408246381262956	0.049029358362455	8.32656993479192	8.32183885083773e-17	1.02877608578125e-15	7170	TPM3
957.475708578697	0.446281400355951	0.0536018858486298	8.32585259437023	8.37239350021854e-17	1.03436825924555e-15	728841	NBPF8
27.2212256575479	-2.03239705344981	0.244366191353425	-8.31701407708388	9.02070423580559e-17	1.1137562829808e-15	8843	HCAR3
2996.42113569782	-0.644453650580902	0.077501348104942	-8.31538632990318	9.14538627394407e-17	1.12843389265937e-15	9839	ZEB2
321.652678021401	-0.613100842843334	0.0737386150719172	-8.31451529494252	9.21280216155547e-17	1.13531147549815e-15	100532732	MSH5-SAPCD1
192.363914854281	1.47219833432662	0.177063160698627	8.31453775318284	9.21105781173563e-17	1.13531147549815e-15	100529262	MIA-RAB4B
7326.79935022871	0.749163328681217	0.0901699381564589	8.3083491460458	9.70426423851642e-17	1.19511793782261e-15	4905	NSF
800.284283973085	0.726242886322311	0.0874223107889976	8.3072945540775	9.79086948237177e-17	1.20502055667216e-15	284371	ZNF841
7711.33780730069	0.354918377255275	0.0427539776366959	8.3014118656096	1.02881359253938e-16	1.26542119674389e-15	9798	IST1
232.649062672202	-1.13647023856047	0.136960552493924	-8.29779245093868	1.06063761778105e-16	1.3037395142459e-15	401321	LINC00997
19.5677557306853	6.25427245607738	0.753738633463087	8.29766735896479	1.06175468128491e-16	1.30428815743944e-15	100506178	STEAP1B-AS1
18.6366265609328	6.16088865360352	0.742534674275571	8.29710566663325	1.06678487514421e-16	1.30943543806437e-15	969	CD69
1804.71897241314	1.99113175058355	0.23998070816551	8.29704923285042	1.06729156090303e-16	1.30943543806437e-15	9961	MVP
289.22585594245	-1.06389930519676	0.128233588995843	-8.29657278976454	1.07157873283892e-16	1.31386633283643e-15	27185	DISC1
5248.98028009852	-1.09192034992804	0.131773603185818	-8.28633598482006	1.16790562689463e-16	1.43107075114008e-15	10241	CALCOCO2
776.182999034671	0.521178457025974	0.062900222996425	8.28579665060321	1.17321091252665e-16	1.43666620938245e-15	541578	EOLA2
25.9779285436031	2.13211145417384	0.257414647603541	8.28278994230985	1.20322550829584e-16	1.4724935956149e-15	100874530	APOBEC3B-AS1
1800.63081821674	-0.431369089358486	0.0521030442493035	-8.27915327354893	1.2405418025192e-16	1.51720603093009e-15	5747	PTK2
107.762365294819	-1.6606682879541	0.200662148636522	-8.27594192147428	1.27444109313576e-16	1.55768582634306e-15	30061	SLC40A1
1490.92782933316	-0.369268608566383	0.0446316430444203	-8.27369514940022	1.29869961522723e-16	1.58633873854955e-15	90861	JPT2
380.613934861743	-1.50157548524718	0.181495361529199	-8.27335460584544	1.30241599963962e-16	1.58987956867496e-15	79961	DENND2D
2664.76224452489	-0.997617274471815	0.120618107133751	-8.27087489746109	1.32979529666263e-16	1.62228352188843e-15	55144	LRRC8D
15.9579696081601	3.76828342314672	0.455783272873029	8.26770890338593	1.3655782315083e-16	1.66489243196931e-15	27121	DKK4
1472.96046855888	1.11763021172623	0.135211685252773	8.26578124247812	1.38782842742517e-16	1.69095937341541e-15	10043	TOM1
18.2865918596835	5.56347603404468	0.673183760971445	8.26442400514274	1.40370851345533e-16	1.70923705401705e-15	155038	GIMAP8
2837.45488989307	0.896604118029569	0.108573623626265	8.2580288663468	1.48097742960793e-16	1.80219568811989e-15	10260	DENND4A
2437.74317538473	1.16923507179765	0.141598654659422	8.25738828246594	1.48894453014459e-16	1.80990905499117e-15	54790	TET2
2189.42024355612	0.371241807897509	0.0449588459348908	8.25736960497473	1.48917745962454e-16	1.80990905499117e-15	10478	SLC25A17
1453.92259265828	0.813572858003996	0.0985368488657929	8.25653415314795	1.4996333169585e-16	1.82147841858682e-15	10444	ZER1
667.060927058924	1.92108159510117	0.232707441698695	8.25535092938088	1.5145655646667e-16	1.8384670393576e-15	288	ANK3
65.2767604369655	-2.10418016654027	0.255031657723209	-8.25066262488863	1.57518661320475e-16	1.9108595683331e-15	57333	RCN3
8226.10337090472	-0.39668909406468	0.0480920867124989	-8.24853153983818	1.60352700550824e-16	1.94402656789982e-15	9918	NCAPD2
1334.86677807653	0.945623810105668	0.114677254284669	8.24595789290789	1.63842362134608e-16	1.98509568477857e-15	80174	DBF4B
2901.64940488202	0.444777327296084	0.0540100884012778	8.23507867625636	1.79439671309246e-16	2.17271721561619e-15	23633	KPNA6
6078.89895442167	0.810135605662787	0.0983814428170371	8.23463838774371	1.80100813071691e-16	2.17936553266466e-15	9969	MED13
4316.74765241697	0.71539963597719	0.0869040163065655	8.23206643814392	1.84011142733954e-16	2.22529893134606e-15	6793	STK10
697.648536812586	-0.647006885364608	0.0786270431979074	-8.22880855046356	1.89084703633678e-16	2.28523377679335e-15	79075	DSCC1
107.423750547462	1.03803452883727	0.126163310480779	8.22770522493078	1.90833996362646e-16	2.3049427908497e-15	140564	APOBEC3D
2319.77981657078	0.540599288934067	0.0657088448009313	8.22719210133496	1.91652965799358e-16	2.31339762441609e-15	23071	ERP44
30.3741253844906	4.1530054785027	0.505104680189545	8.22206889261895	2.00022225762452e-16	2.41292320234283e-15	56670	SUCNR1
62.5431381089406	-1.51917976846981	0.184834591260705	-8.21913126816742	2.04982581134407e-16	2.47122831539968e-15	101927297	LOC101927297
421.904077641913	-1.17191167776817	0.142585867881131	-8.21898898665857	2.05225886660164e-16	2.47262861957469e-15	2593	GAMT
14.0016094246672	7.12792095294047	0.8675048547635	8.2165775946968	2.09393002760162e-16	2.52127327038645e-15	11309	SLCO2B1
292.834082219759	-1.66287825439758	0.202390581741952	-8.21618397499224	2.10081088943912e-16	2.52799310371492e-15	7036	TFR2
12003.3661230431	0.950873805112527	0.115763227346962	8.21395383408407	2.14021894027067e-16	2.57382173855927e-15	10092	ARPC5
955.473727659681	0.522485037668711	0.0636222888140443	8.21229552422791	2.16999391233402e-16	2.60801616929835e-15	51382	ATP6V1D
390.172888376217	-0.909266400977021	0.110729186842431	-8.21162357374591	2.18217471230706e-16	2.62103579095262e-15	139886	SPIN4
383.857356794583	0.645050970089052	0.0785603512638889	8.21089722374442	2.1954174544935e-16	2.63531406296794e-15	100996712	SRGAP2D
13.3866031995558	7.1795555180027	0.874528535411009	8.20962979170081	2.21871513921749e-16	2.66163692765104e-15	101927730	SERPINB9-AS1
642.429517417915	-0.920647760333419	0.112229121734684	-8.20328757904637	2.33900772100177e-16	2.80421357229349e-15	2542	SLC37A4
9043.67425494707	0.351346218681568	0.042831863734318	8.20291689525667	2.34623397989112e-16	2.8111439293261e-15	3308	HSPA4
615.691502014825	-1.07923264293199	0.131569410961903	-8.20276259536109	2.3492484469792e-16	2.81129140307431e-15	6497	SKI
630.357962940346	-1.63551164279972	0.199385303703974	-8.20276927344632	2.34911790211542e-16	2.81129140307431e-15	767557	SYS1-DBNDD2
3282.14323912752	0.677265699016521	0.0826117581528471	8.19817558855791	2.44062685807227e-16	2.91884562620378e-15	545	ATR
89.8248839940301	-1.22162825872003	0.149131535585596	-8.19161590419525	2.57742043924301e-16	3.08054811687274e-15	100507032	TMCC1-DT
330.44247505109	0.735264283111346	0.0897708636174487	8.19045571673026	2.60238910371947e-16	3.10848025251405e-15	3212	HOXB2
444.568078162549	-0.908268679442595	0.110899635787043	-8.19000597248769	2.6121321501168e-16	3.11820268822415e-15	26011	TENM4
1258.43315569699	0.960641920316112	0.117301354395766	8.18952112926996	2.62267584004639e-16	3.12886836721117e-15	23460	ABCA6
4430.43815663467	0.987921579738725	0.120637138096898	8.18919940677979	2.62969535193195e-16	3.13531917925621e-15	2799	GNS
2933.69282159865	0.64785116162452	0.0791362770292986	8.1865256484667	2.68875385393738e-16	3.20376883845994e-15	2213	FCGR2B
1091.93628231295	0.494108394177239	0.0603644383043103	8.18542188177634	2.71351359125951e-16	3.23129119997749e-15	51061	TXNDC11
1480.78022105769	0.750276685345594	0.0916795417031476	8.18368712809387	2.7528825485926e-16	3.27616609791503e-15	9537	TP53I11
2110.85498240019	-1.6012395053236	0.195739569415453	-8.18045891336874	2.82764894812933e-16	3.36308632693107e-15	2067	ERCC1
385.610059043124	1.21294236911885	0.148287958452391	8.17964170373465	2.84689105256097e-16	3.38390240880811e-15	80315	CPEB4
126.311936452674	-1.06018831849963	0.129664179513003	-8.17641635863905	2.92410338758864e-16	3.47355616829864e-15	64097	EPB41L4A
110.813762610041	5.34349684847671	0.653588699653799	8.17562612589098	2.94333359629077e-16	3.49426526944263e-15	58504	ARHGAP22
485.644971269705	-1.24680256440873	0.152588796569955	-8.17099677325998	3.0585181786393e-16	3.62879466148992e-15	161742	SPRED1
3231.110354717	-1.49065695332807	0.182544117032462	-8.16600927798173	3.18758770857421e-16	3.77962381591062e-15	23313	KIAA0930
6361.76470201604	-0.675045404388912	0.082696944589492	-8.16288204769644	3.2712391048213e-16	3.87644824085039e-15	199786	NIBAN3
3385.86822481927	-0.686196761775218	0.0841227103187625	-8.15709288460919	3.4318447147267e-16	4.06429064083893e-15	10473	HMGN4
320.230249050066	-1.01626721070887	0.124601994079347	-8.15610711704745	3.45995614629495e-16	4.09508869268725e-15	501	ALDH7A1
229.325078064044	0.805939917559529	0.0988274738152533	8.15501890765863	3.49125254164667e-16	4.12961660126893e-15	401093	MBNL1-AS1
8124.88544546965	0.340763598216311	0.0418010517990612	8.15203406494102	3.5785345555903e-16	4.22771463961173e-15	5690	PSMB2
1617.90893601057	-0.530451811590986	0.0650693496271998	-8.15209948508921	3.57659870114429e-16	4.22771463961173e-15	8086	AAAS
542.120438485551	1.085786428869	0.133215605489809	8.15059485618648	3.62138455162284e-16	4.27574037588693e-15	11080	DNAJB4
1021.17538898526	-1.01892025723736	0.125033054117024	-8.14920713912748	3.66318020057828e-16	4.32246372454158e-15	64116	SLC39A8
35.1457150717229	2.00465876755736	0.246104704038367	8.14555242001732	3.77554234918606e-16	4.45234666599588e-15	100874261	CCDC200
50.0243085313453	-1.41577939851469	0.173846766994283	-8.14383507379949	3.82950759543718e-16	4.51324876974978e-15	105369194	LOC105369194
25.4612433075082	-1.96174851195619	0.240956304959075	-8.14151143415558	3.90373665667643e-16	4.59794445946274e-15	653061	GOLGA8S
85.1198155874498	-1.32157425211932	0.162340431959933	-8.14075850460655	3.92809193917542e-16	4.62255666244669e-15	275	AMT
543.963673266491	-0.800496389278739	0.098332399039365	-8.140718594268	3.92938710430133e-16	4.62255666244669e-15	90293	KLHL13
55.5624022225281	-1.778660293051	0.218580227010696	-8.13733390881678	4.04077159481616e-16	4.75071610839148e-15	100288346	NCAM1-AS1
17.8038207947098	-4.834181188549	0.594241473168125	-8.13504510679161	4.11784999286598e-16	4.83841153844543e-15	390790	ARL5C
1168.57100370188	-0.727511745711401	0.0895564240960201	-8.12350150259887	4.52923139930425e-16	5.31856484244386e-15	91408	BTF3L4
1074.15951603045	-0.472858233979847	0.0582194199175225	-8.1220018105596	4.58556486451035e-16	5.38146616507352e-15	23568	ARL2BP
1906.84203614189	-0.726693949628616	0.0894848121950549	-8.12086354994635	4.62878215125844e-16	5.42890818536621e-15	112268170	LOC112268170
491.295502177329	-0.905827587704079	0.111551259240501	-8.12028115031086	4.65104957960128e-16	5.45173659583643e-15	727936	GXYLT2
797.814558325874	3.10242044766658	0.38219084837441	8.11746398654558	4.76025998349408e-16	5.57638648427867e-15	51676	ASB2
256.336658362388	-1.06755426312877	0.131581251892484	-8.11327030085627	4.92752938766462e-16	5.768858306594e-15	6519	SLC3A1
2352.81519328835	0.696044969721763	0.0858103402109195	8.11143468270727	5.00255496222713e-16	5.8531699034578e-15	29115	SAP30BP
832.885531219047	0.579164799578311	0.0714142295488688	8.10993555817875	5.06466147941952e-16	5.92227342927192e-15	8509	NDST2
744.273779588653	-0.934674352452558	0.115265903152876	-8.10885376235595	5.10995005809348e-16	5.97163995370708e-15	25996	REXO2
17.7636727275309	7.00878282424724	0.864370891837195	8.10853638228177	5.12331249116925e-16	5.98365974193858e-15	6928	HNF1B
27.0829292183235	4.54539361461142	0.560765417626498	8.10569530812066	5.2444723045989e-16	6.12148910175452e-15	220979	ZNF22-AS1
42.6548428618727	2.41327825990627	0.297964096714127	8.09922499562631	5.53104064865526e-16	6.45210656591183e-15	102724745	LOC102724745
933.735208219811	-1.23271120327606	0.152219151278522	-8.09826617033569	5.57479916272213e-16	6.49925326848289e-15	2531	KDSR
600.179583645013	-1.33028375555883	0.164314371194507	-8.09596717492295	5.68111427047469e-16	6.61922996426908e-15	2166	FAAH
6069.981824775	1.09237379816357	0.135037207286334	8.08942824067213	5.99454586205995e-16	6.97605857771501e-15	9404	LPXN
1423.27513451409	0.412136113112305	0.0509474744034756	8.08943167326443	5.99437693832019e-16	6.97605857771501e-15	8678	BECN1
9124.3503321354	-0.68206453258366	0.0843167365192318	-8.08931370853149	6.00018487476029e-16	6.97844468149453e-15	11335	CBX3
583.963854289994	0.812162827614022	0.100403200027182	8.08901337202546	6.01499683887838e-16	6.99149004954148e-15	144132	DNHD1
2829.53750755887	-0.497036556997712	0.0614716300194366	-8.08562513862988	6.18461388682103e-16	7.18434896314944e-15	3712	IVD
4808.5540755071	0.545400283237361	0.0674974169285789	8.08031341131863	6.46005302549558e-16	7.49983230649475e-15	10482	NXF1
2678.39501732477	0.311107638096904	0.0385076457481059	8.07911343456271	6.52393209009353e-16	7.56947395131019e-15	4643	MYO1E
13146.487265709	0.405548033641327	0.050245789765379	8.07128389333751	6.95627598269425e-16	8.06629354558571e-15	9601	PDIA4
491.624277922036	1.03367463424836	0.128089324276569	8.06995149741334	7.03260999847298e-16	8.14994839274765e-15	10950	BTG3
56.0366925802044	-1.53782382429366	0.190566254486037	-8.06975940436682	7.04368301635544e-16	8.15791899559547e-15	1436	CSF1R
17.9276731771523	-2.71315029459808	0.336457181196145	-8.06387988198828	7.39103838585635e-16	8.55512693162872e-15	151790	WDR49
3544.02065300362	0.484216992761893	0.0600794008359877	8.05961753985812	7.65335211879125e-16	8.85348514586642e-15	8239	USP9X
117.631105642683	-1.79326716558205	0.222598146465391	-8.05607411408014	7.87838755579582e-16	9.1083902740788e-15	10873	ME3
2093.51477519242	0.391261771676461	0.0485940445022587	8.05164039511622	8.16916344583466e-16	9.43895141816404e-15	23184	MESD
22.07283609416	2.36468520835098	0.293803741954372	8.04851971122349	8.38014142591988e-16	9.67697328791199e-15	9034	CCRL2
4854.70664891187	-0.747002170894356	0.0928421725670428	-8.04593591726792	8.55887726696212e-16	9.87750310583652e-15	10106	CTDSP2
52.3651835666271	-2.74133614719376	0.340933382963104	-8.04067974619674	8.93414729668041e-16	1.03044738037513e-14	56833	SLAMF8
14.0515264131515	3.83774106952738	0.477297514006464	8.04056370902322	8.9426121832012e-16	1.03055718243172e-14	1510	CTSE
176.216850948052	-0.826987825573255	0.102852511852437	-8.04052142897336	8.94569846726705e-16	1.03055718243172e-14	112268150	LOC112268150
449.314036032759	-0.5786016476319	0.0719716018317034	-8.03930484950006	9.03495509045118e-16	1.04022342622211e-14	8611	PLPP1
523.453751821543	-0.79683056358289	0.0991437072917229	-8.03712696801095	9.19693589205649e-16	1.05824624471556e-14	636	BICD1
18.700643107266	-3.01132671822069	0.374821206702123	-8.0340350662545	9.4318219818441e-16	1.08463163961526e-14	80332	ADAM33
582.819268030966	0.507729797622411	0.0632277000529167	8.03017976610696	9.73299459340207e-16	1.11860409493674e-14	3155	HMGCL
539.914821945016	0.592125582588018	0.0737791071705296	8.02565394589835	1.00986526347321e-15	1.15994329081513e-14	100288142	NBPF20
320.561979468082	0.716902577543771	0.0893590886842406	8.02271585464596	1.03432421638826e-15	1.18733581534156e-14	7855	FZD5
91.6139303443364	1.00363224347134	0.125101966159966	8.02251374840911	1.03602799624575e-15	1.18858999498495e-14	105376878	RUNX3-AS1
774.015070234646	-0.433306065226024	0.0540750675729589	-8.01304713380897	1.11900728911423e-15	1.28303158868604e-14	25886	POC1A
1606.40916155241	0.530768690429142	0.0662445997629154	8.01225597752458	1.12623147438147e-15	1.29055375667779e-14	51594	NBAS
857.999085587442	1.37430430611277	0.171548435432023	8.01117365280397	1.13618883694346e-15	1.30119718040062e-14	148022	TICAM1
532.094513838539	0.563070798024036	0.0702927985531639	8.01036250673921	1.14370816683351e-15	1.30826758895555e-14	79706	PRKRIP1
2141.0087153074	0.39195331236505	0.0489304717400994	8.01041351996281	1.1432338327588e-15	1.30826758895555e-14	84313	VPS25
113.543336813028	1.45454232333065	0.181619627631664	8.00872869467912	1.15900273391877e-15	1.32498337235652e-14	10512	SEMA3C
20.5809101606837	3.11514462517516	0.389021414927347	8.00764303876932	1.16927709970132e-15	1.33594374152714e-14	105373925	LOC105373925
21.5689669214299	-2.85168763809388	0.356313333652366	-8.00331441111913	1.21114167616819e-15	1.38296306722059e-14	5273	SERPINB10
1482.59054208777	0.850607452930428	0.10632251467185	8.00025710034902	1.24159690339908e-15	1.41690688870297e-14	81552	VOPP1
1024.45380151938	1.04118229567773	0.130147362767709	8.00002607456646	1.24392867077582e-15	1.41873530392414e-14	1234	CCR5
173.171499829475	-1.15574972980728	0.14453988849246	-7.99606075431264	1.2846301195673e-15	1.46429761460174e-14	376267	RAB15
1193.86936221222	-0.576853757637652	0.0721781162272681	-7.99208662943358	1.32673753694882e-15	1.5114082099301e-14	9786	KIAA0586
1092.81059615969	0.405732304419652	0.0507685282334307	7.99180749448003	1.32974566030972e-15	1.51394813292639e-14	54949	SDHAF2
711.082962923454	-1.12551773687202	0.140894623310699	-7.98836542108527	1.36739627512566e-15	1.5559033332998e-14	29068	ZBTB44
161.460857170159	0.894428940539232	0.112043755802312	7.98285396749238	1.42988035427126e-15	1.62604990462918e-14	5742	PTGS1
352.338633848346	0.561585286294264	0.0703903165771483	7.97816111082215	1.48529443740927e-15	1.68807923026655e-14	101928589	LOC101928589
107.096457931383	-0.973741363227862	0.122080164685	-7.97624549197143	1.50851757504116e-15	1.71347153996789e-14	55825	PECR
72.0040854821393	1.9316056266228	0.242195208728917	7.975408088212	1.51878146024579e-15	1.72412284156098e-14	8349	H2BC21
222.500685545636	1.03232810581399	0.129443393613821	7.97513165402492	1.52218473446973e-15	1.72697808322628e-14	100507495	SDCBP2-AS1
371.683487476378	0.661732894640369	0.0830347142419319	7.96935234475943	1.59508082593408e-15	1.80862634058975e-14	1120	CHKB
1080.65675590058	0.592659267284701	0.0743780908211757	7.96819682706845	1.61006287536354e-15	1.82455027239624e-14	66008	TRAK2
2014.27842433822	-0.934826863887231	0.11732596486624	-7.96777477988781	1.61556948132323e-15	1.8297241778574e-14	57291	DANCR
1052.1555841053	0.50665196245497	0.0636018372435378	7.96599570724583	1.63898631799958e-15	1.85516460650872e-14	79183	TTPAL
292.757613015276	-0.683231612041955	0.0857949302179006	-7.96354295418965	1.67181939779544e-15	1.89122745837872e-14	8459	TPST2
5052.73997421872	0.766193955439371	0.0962216125596438	7.96280518541964	1.68182145709236e-15	1.90143604968709e-14	752	FMNL1
1022.31303834032	-0.453474571467945	0.0569591718827014	-7.96139684758419	1.70107844627277e-15	1.92209014911216e-14	29105	CFAP20
564.194940500239	-1.66019337410562	0.208572854290453	-7.95977683554964	1.72349845954234e-15	1.94629216284903e-14	29902	FAM216A
642.730366027052	-1.22139898544347	0.153511760434766	-7.95638706757261	1.7713566458632e-15	1.99917593357259e-14	10966	RAB40B
331.868568694711	0.59548598856029	0.0748569022463588	7.95499106549331	1.79144435882361e-15	2.02067442005127e-14	780776	TVP23A
678.825327469032	-1.26834110201214	0.159452644667529	-7.95434346452348	1.80083900454062e-15	2.02891745552125e-14	6508	SLC4A3
242.971401746118	-1.42180576685466	0.178745627834584	-7.95435269706536	1.80070472916246e-15	2.02891745552125e-14	79899	PRR5L
128.924021467235	1.34340053359414	0.169013965531748	7.9484587523141	1.88846194743896e-15	2.1264059658308e-14	11277	TREX1
618.567420264057	0.684970451944716	0.0862173645658381	7.94469252677809	1.946730520415e-15	2.19074778356424e-14	11066	SNRNP35
187.462379836417	-0.793734768626416	0.099936708799866	-7.94237451041093	1.98346986978471e-15	2.23080133532872e-14	54585	LZTFL1
7489.68996016959	1.15487643864189	0.145437015526686	7.9407325188819	2.0099069017717e-15	2.25922830126315e-14	23352	UBR4
1515.08790831988	0.402045447288479	0.0506350945794293	7.94005522509306	2.02091255052311e-15	2.26897606567392e-14	90441	ZNF622
15.9255178441628	3.78467163043693	0.47665489403918	7.94006665570045	2.02072631804224e-15	2.26897606567392e-14	100616314	MIR4750
1109.90681388509	-0.601192491636141	0.0757295234164412	-7.93868051077183	2.04343369897541e-15	2.29293777901187e-14	116228	COX20
212.106682705744	2.56403309306447	0.323070036477702	7.93646207806536	2.08029932926321e-15	2.33295852115642e-14	93349	SP140L
2472.06736813635	0.740706996413022	0.0933469114565547	7.93499200836184	2.10508878988128e-15	2.35939807539086e-14	10342	TFG
4567.53061569541	-0.636907494934952	0.0803166215139643	-7.92995874240322	2.19218703063725e-15	2.45560305286705e-14	146857	SLFN13
45.7881439203891	-2.96201668344481	0.373646103523234	-7.92733192053916	2.23904256499719e-15	2.5066448888276e-14	170690	ADAMTS16
460.535777636066	-0.767370815334102	0.0968721769267368	-7.92147796899883	2.34703847142943e-15	2.62603625520234e-14	23316	CUX2
162.294129201827	-0.842597117106125	0.106405798913389	-7.91871425909761	2.39979130055887e-15	2.68351590745646e-14	23189	KANK1
1133.05928211979	0.949414775329439	0.119963277685505	7.91421169583592	2.48824603508362e-15	2.78082944817449e-14	160897	GPR180
10388.461553546	-0.896172014479045	0.113253929430348	-7.91294411581719	2.51372214425528e-15	2.80768758283677e-14	11260	XPOT
106.645435041917	2.25828343680221	0.28543127522163	7.91182898597468	2.5363465362865e-15	2.83133150083969e-14	7280	TUBB2A
13255.6205099026	0.693617055322759	0.0876770931516779	7.91104073355659	2.5524598997057e-15	2.84768417726202e-14	10096	ACTR3
376.465964545696	-1.27287800516174	0.160917042404451	-7.91015038644866	2.57078152616481e-15	2.8664803645528e-14	8831	SYNGAP1
30787.171941494	-1.00469581630578	0.127040575013468	-7.90846401788776	2.60583937649854e-15	2.90390558827453e-14	8115	TCL1A
188.648645516786	1.22846612623224	0.155432885816098	7.90351488220916	2.71146765990601e-15	3.01988545902246e-14	200298	LINC00528
226.527648136644	1.20018745040135	0.151972887342004	7.89737874559439	2.8482986879199e-15	3.17046458416087e-14	378805	LINC-PINT
771.079993543602	0.655023494450363	0.0829801623225147	7.8937359980632	2.93272204146395e-15	3.2625693831984e-14	11031	RAB31
189.494357547912	1.89273955627862	0.239837591151259	7.89175519647763	2.97965781446803e-15	3.3128888427756e-14	105375563	REPIN1-AS1
2186.14500761736	0.442801121869422	0.0561319053364827	7.88858171150704	3.05640079886807e-15	3.3962725677022e-14	57154	SMURF1
2908.71063236127	-1.66410399837937	0.2110835159517	-7.88362838697527	3.18009101058642e-15	3.53169901723949e-14	57222	ERGIC1
10596.0310599298	0.478079411472186	0.0606515396617327	7.88239530502511	3.21164082541276e-15	3.56470134080916e-14	29927	SEC61A1
528.752874698393	-1.05268889024908	0.133586773101518	-7.88018802916292	3.26888794861635e-15	3.62617199365622e-14	115	ADCY9
5116.89080746737	0.273340632287203	0.0346924190278976	7.87897298448398	3.30082846043911e-15	3.65951597729184e-14	10105	PPIF
14.8962503960199	3.49893486814897	0.44410508668448	7.87861921211191	3.31018588212901e-15	3.66779912614705e-14	202151	RANBP3L
14.2573152146344	5.19089486418372	0.659524256546324	7.87066557849813	3.52759443272917e-15	3.90646932453596e-14	105372831	CH507-9B2.8
37.2072453420045	-1.49247243928356	0.189656606945636	-7.86934061153678	3.56515304347847e-15	3.94429674149906e-14	79635	CCDC121
1061.57330939766	0.602872500617653	0.0766105187034708	7.8693175665751	3.56580976630431e-15	3.94429674149906e-14	4850	CNOT4
227.267734917895	-1.83282593483701	0.232923365478698	-7.86879380293268	3.58076785634361e-15	3.95859077512552e-14	26301	GBGT1
3102.14777030357	-1.21651309438899	0.154639418916325	-7.86677228169903	3.6390817702679e-15	4.02077182412668e-14	29968	PSAT1
1310.86386055183	0.579566622880246	0.0736921524276488	7.8646993443334	3.69984972679287e-15	4.0855921514602e-14	125488	TTC39C
5768.42886332021	0.265496654306052	0.0337640258260718	7.86329970465315	3.74144392037332e-15	4.12917812006695e-14	103910	MYL12B
1125.79140623522	0.484691142354059	0.0616455424239808	7.86254972047271	3.76392088037584e-15	4.1516282155297e-14	6314	ATXN7
21.2436028155315	2.90742046638763	0.369807923499529	7.86197450523619	3.78125006636153e-15	4.16837804934617e-14	730227	BTG2-DT
1912.44990384387	-0.500569122311306	0.0636740137633403	-7.8614350301803	3.79757389828762e-15	4.18400124793773e-14	84912	SLC35B4
899.153087475904	-1.2442044213191	0.158284953058724	-7.86053504945289	3.82496072897541e-15	4.21178858072796e-14	100505573	INAFM2
8631.50672101538	0.471437728669906	0.0599785131167361	7.86011029903905	3.83795353320553e-15	4.22370370156846e-14	3482	IGF2R
337.016808235347	0.848029598455869	0.107906946511707	7.85889718753058	3.87530147398228e-15	4.26239323886083e-14	440515	ZNF506
4815.37848351512	0.335926178248919	0.0427493753559303	7.85803711637903	3.90199694074684e-15	4.28932914130939e-14	9110	MTMR4
219.595007408397	2.5432069459297	0.323715850788909	7.85629415344289	3.95665263066354e-15	4.34695294101035e-14	6614	SIGLEC1
1135.94976656552	0.433970022899722	0.0552446417233199	7.85542288559244	3.98425563430799e-15	4.37480717474609e-14	65080	MRPL44
9743.38349801795	-0.669812399267646	0.0853041158773334	-7.85205253437982	4.09282971489242e-15	4.49148795913082e-14	805	CALM2
915.369567619905	0.502700168685319	0.0640495830412719	7.84860954303781	4.20675091116655e-15	4.61390176077522e-14	57102	C12orf4
379.243693947806	-0.784931611002389	0.10007417153929	-7.84349846647712	4.38164477467618e-15	4.80301377048213e-14	23401	FRAT2
3488.01711871912	0.413547457887406	0.0527371789094307	7.84166818247181	4.44599935025317e-15	4.8708114571844e-14	55269	PSPC1
5631.68584019277	0.502675840861488	0.064105430019657	7.84139254205688	4.45577141633212e-15	4.87876863524743e-14	9632	SEC24C
14.2678864241785	5.19641870210321	0.662750976098962	7.84068057159267	4.48111030521745e-15	4.90375188493295e-14	105377139	LOC105377139
146.33852209469	1.2908435897404	0.16467081450874	7.83893365434162	4.54388534946001e-15	4.96965098456689e-14	105378075	LOC105378075
17.9913912000246	6.24340947118581	0.796678670694403	7.83679757077457	4.62182243415643e-15	5.05204941285024e-14	105375914	LOC105375914
18.7575442805067	-2.59106847663454	0.330694602125562	-7.8352306326752	4.67982899838386e-15	5.11258172486362e-14	100996702	LINC01356
61.1363923094704	-1.92948155996042	0.246288313750999	-7.83423919135342	4.71690079311115e-15	5.1501882550724e-14	1277	COL1A1
4205.71813216196	0.451730086628843	0.0576664441353424	7.83349993921314	4.74473077734235e-15	5.17766749136921e-14	6780	STAU1
206.379914143337	0.738911965050367	0.094416814248994	7.8260633016247	5.03383946486788e-15	5.48926864914861e-14	114327	EFHC1
106.020438983954	1.1927211578918	0.152404733249441	7.82601125609188	5.0359226936548e-15	5.48926864914861e-14	50856	CLEC4A
24.7944559226846	2.60332287731231	0.332759529838524	7.8234359766514	5.1400703742284e-15	5.59965313710059e-14	8995	TNFSF18
305.457202942632	0.585459387270711	0.0748422284967271	7.82258090158705	5.17511738543703e-15	5.63467708159063e-14	339290	LINC00667
2803.29428852971	1.11221382082295	0.142259865699627	7.81818410521571	5.35907740102853e-15	5.83170784221605e-14	4780	NFE2L2
1607.42638285774	-1.13147293951173	0.144725277776315	-7.8180740565619	5.36376340977337e-15	5.83354268828037e-14	57587	CFAP97
14.7770511131622	-6.75573096730771	0.864513269502731	-7.81449077258654	5.51856767154257e-15	5.99478755187517e-14	28621	TRBV1
2225.05557750181	-0.453994753118073	0.0580975057984997	-7.81435875565242	5.52435425946739e-15	5.99478755187517e-14	5934	RBL2
87.0334085297829	-1.04998012697783	0.134364405373557	-7.81442171428286	5.52159390182474e-15	5.99478755187517e-14	100874006	TTC3-AS1
565.021660908532	-0.910428341841592	0.116504908529115	-7.81450630137248	5.51788740356209e-15	5.99478755187517e-14	253190	SERHL2
16.5941542641299	6.56194831448094	0.839903239660472	7.81274318829105	5.59565369278575e-15	6.06877198605197e-14	85358	SHANK3
791.760897079039	-1.09800419090655	0.140620364363308	-7.80828719850094	5.79703700198994e-15	6.28367790081919e-14	11228	RASSF8
2180.10338806746	-0.735029063256448	0.0942207531864376	-7.80113763049656	6.13515557602841e-15	6.64647550593028e-14	860	RUNX2
10.1129268251306	6.88045269758059	0.882509784582156	7.79646052404767	6.36677270025051e-15	6.89355578669663e-14	219537	SMTNL1
918.417867337145	-1.96836171038553	0.252503598170956	-7.79538083672323	6.42145115781685e-15	6.94888921618845e-14	64132	XYLT2
430.678397573192	0.646357560781683	0.0829515268826767	7.79199111905276	6.59613709513536e-15	7.133953389989e-14	440434	NPEPPSP1
1451.23265033495	-0.618136904342496	0.0793393495962976	-7.79105081510955	6.64541794868833e-15	7.18325722235649e-14	92675	DTD1
5821.01156802157	0.598181653737297	0.0767968854844364	7.7891394939255	6.74670895163378e-15	7.28869457074836e-14	9958	USP15
10.2988924047446	6.856257125143	0.880316308965629	7.78840179980205	6.78620838368132e-15	7.32729640361282e-14	105378924	LOC105378924
59.9129960952718	-1.26118881794399	0.161949574738269	-7.78754016478423	6.83263242077228e-15	7.37332797193883e-14	7105	TSPAN6
852.894339493178	-0.443237504334821	0.0569201367540189	-7.78700701739839	6.86151427121869e-15	7.40038860333436e-14	79649	MAP7D3
67.8554612354857	-1.18607864453	0.152341054173506	-7.78567964469475	6.93394421217028e-15	7.47329168535892e-14	100506826	MYLK-AS1
1411.50055110136	0.41689476206706	0.0535467118614612	7.78562768047592	6.93679496661157e-15	7.47329168535892e-14	79607	FAM118B
117.388216803531	1.29594784326541	0.166479988233003	7.78440614406831	7.00414167328172e-15	7.54166882495218e-14	101928235	PIK3R5-DT
77.6165469263993	1.18314287900154	0.152045066202979	7.78152759933724	7.16539939030785e-15	7.70676750796054e-14	83648	FAM167A
10.9243494796055	6.9711312502697	0.895853288149953	7.78155457202813	7.16387153676629e-15	7.70676750796054e-14	105369326	LOC105369326
5111.5551124747	-0.513191995138903	0.0659625680857764	-7.78004874630652	7.2496608837696e-15	7.79308488368068e-14	2222	FDFT1
260.039781589913	-0.696895316168622	0.0895987580271463	-7.7779573234428	7.37049231097742e-15	7.91859632482138e-14	29104	N6AMT1
700.57599538756	0.781396529737484	0.100471486145904	7.77729642221817	7.40908625428263e-15	7.95165438111397e-14	57552	NCEH1
36.8833315840756	1.80375996463615	0.231926529410046	7.77729037391447	7.40944036746813e-15	7.95165438111397e-14	10349	ABCA10
83.6248292522821	1.19344744434313	0.153480630145781	7.77588314049502	7.49228482273131e-15	8.02727111089989e-14	101929796	NOTCH2NLR
13879.9542118002	-0.829491112228971	0.10667424109621	-7.77592700641621	7.48968870370323e-15	8.02727111089989e-14	3512	JCHAIN
15.0677781864045	4.01246089103022	0.516008906691221	7.77595277717032	7.48816392474833e-15	8.02727111089989e-14	89765	RSPH1
8405.64513086308	0.494001173974143	0.0636130819983452	7.76571671196489	8.11848243516919e-15	8.69200494311093e-14	3059	HCLS1
54.7706550561791	-1.27382630533341	0.164033080056798	-7.7656671745256	8.12165637232982e-15	8.69200494311093e-14	105375785	LOC105375785
236.746281888521	0.905074127047244	0.116575149852717	7.76386844186544	8.23773477141345e-15	8.81138560863069e-14	54557	SGTB
1212.37986795681	-1.15614139219752	0.148941585600616	-7.76238138955828	8.3349310201662e-15	8.910449071916e-14	1849	DUSP7
231.315891304527	-1.27895046441273	0.164774683639248	-7.76181410982293	8.372306032523e-15	8.94548698398034e-14	6515	SLC2A3
1307.39659279581	1.13701756392571	0.146509514148519	7.76070803683846	8.44565417852156e-15	9.01890121666832e-14	9728	SECISBP2L
1211.41903062589	0.550138520879134	0.0709029253676488	7.75903840393797	8.55757363838882e-15	9.13340159012673e-14	27291	R3HCC1L
332.234823677731	-0.66926527091964	0.0862711501651468	-7.75769500740956	8.64868328172939e-15	9.22557844742236e-14	6988	TCTA
1183.54208330346	0.369324070722723	0.0476180084746285	7.75597473631229	8.76674772638033e-15	9.34639124381534e-14	27257	LSM1
487.801092280944	0.736803047372631	0.0950084127078169	7.75513479673164	8.82496875437259e-15	9.40330643274134e-14	1043	CD52
2169.90960121274	-0.779380461846267	0.100551322322583	-7.75107123251848	9.11205509449589e-15	9.70388956010772e-14	6648	SOD2
75.4679999078641	-1.68199863437437	0.217029967565843	-7.75007549989187	9.18379285290177e-15	9.77493354228395e-14	91851	CHRDL1
685.328992241397	-0.769756955260554	0.0993435605562193	-7.74843332522738	9.30331970866703e-15	9.89673714741461e-14	140838	NANP
295.068978710274	-1.68772825285226	0.217827475804109	-7.74800445454378	9.33478665491886e-15	9.92478191861958e-14	3679	ITGA7
8794.09485706468	0.634776684267503	0.081938881265834	7.74695327128155	9.41235735970102e-15	1.00017869517348e-13	5293	PIK3CD
14.1256035103274	4.89341529727146	0.63169426482415	7.74649315303452	9.44651046578935e-15	1.00325965329186e-13	101926925	LINC01358
854.510073740114	-0.542130051544473	0.0699851180110674	-7.74636189737854	9.45627549052818e-15	1.00374854360705e-13	55170	PRMT6
39.4501479729922	-1.87177659209141	0.241655209779413	-7.74564965431534	9.50943768453242e-15	1.00884083586152e-13	8123	PWAR5
3281.31709833022	1.44575827060349	0.186716942252406	7.74304813030357	9.70612775071236e-15	1.02914591188851e-13	23705	CADM1
1906.78869425643	0.900986076074654	0.116417321621731	7.73927851563344	9.99825454094228e-15	1.05954254933604e-13	7110	TMF1
1251.54188833878	0.48009739170072	0.0620569423890866	7.73640100877981	1.02270543681949e-14	1.08319879762483e-13	58513	EPS15L1
1688.4121522824	-0.45791079547912	0.059203461168182	-7.7345274489664	1.03787885968047e-14	1.09867132854363e-13	4194	MDM4
150.622132334128	-0.761488921391529	0.0984922422173951	-7.7314609176096	1.06319318718434e-14	1.12485607823649e-13	55733	HHAT
17673.4281681148	-0.780063086092916	0.100916318101537	-7.72980129247338	1.07714584210911e-14	1.1389982624064e-13	3068	HDGF
957.796493679368	0.410705090309227	0.0531432311220492	7.72826720614706	1.09020324797656e-14	1.15217893261697e-13	4520	MTF1
779.690099067849	-0.529219627214196	0.0684843074295317	-7.72760428013012	1.09589383673994e-14	1.15756390816105e-13	55132	LARP1B
187.128653054534	-1.68067367013271	0.217509531661433	-7.72689664354013	1.10200047681613e-14	1.16275101856574e-13	57085	AGTRAP
918.490981049822	0.855842906130208	0.110760607757784	7.72696108712043	1.10144296972017e-14	1.16275101856574e-13	8867	SYNJ1
1149.03304108003	0.581660951901939	0.0753064094276988	7.72392358528776	1.12802480971571e-14	1.18956455801148e-13	11161	ERG28
1387.14238029253	-1.58816190331638	0.205681533916781	-7.72146080920884	1.15003964556813e-14	1.21212308659718e-13	135293	PM20D2
39.877482244459	3.19790051887918	0.414238510477929	7.71994983081026	1.16375502229811e-14	1.22591441839702e-13	7481	WNT11
22.8007506739828	-2.36893455502999	0.306907580743959	-7.71872284577519	1.17501085933584e-14	1.23710130864346e-13	7042	TGFB2
60518.753319111	-0.287895020749319	0.0372992143440438	-7.71852774414517	1.17681048223701e-14	1.23832557562667e-13	6175	RPLP0
135.481057396931	-0.957835905640089	0.124133129876071	-7.71619878268072	1.1985034416847e-14	1.26047041249328e-13	728989	LOC728989
4068.33490090081	-0.992646174879358	0.128680542418416	-7.71403474234423	1.21901267191015e-14	1.28134704961972e-13	7163	TPD52
438.113847954921	-0.508641280677289	0.0659696911730985	-7.71022679707048	1.25594342129967e-14	1.31945304001045e-13	8819	SAP30
2586.46072222412	0.471725531532849	0.0611911865147179	7.70904371039428	1.26763995268529e-14	1.33102195031956e-13	3915	LAMC1
132.551702251303	0.811146045611443	0.105223309906651	7.70880564706676	1.27000647542048e-14	1.33278715170138e-13	159091	PABIR3
5161.99968451429	-0.624249152095704	0.0810319496075691	-7.7037409949889	1.32139544478137e-14	1.38596849078849e-13	191	AHCY
578.550019781832	0.542681858044605	0.0704975390037192	7.69788372351515	1.38338163801173e-14	1.45020158128173e-13	100630923	LOC100630923
376.882372967074	-1.00027984253103	0.129966766672883	-7.69642784950296	1.39922749232116e-14	1.46602251162054e-13	150771	ITPRIPL1
557.938620775068	-0.797026909911877	0.103567676814544	-7.69571100198655	1.40709520013021e-14	1.47347190423975e-13	195828	ZNF367
160.389410957929	1.02139555568477	0.132797108790363	7.6913990446673	1.45534745291816e-14	1.52318011676246e-13	54823	SWT1
780.29730845416	-0.649418869157027	0.0844770831728141	-7.68751529723766	1.50019914022857e-14	1.56927770203791e-13	64946	CENPH
14.6049836882478	4.89103654356287	0.63666284931278	7.68230241303117	1.56254435503596e-14	1.63361492086179e-13	710	SERPING1
143.668994141752	-1.03575222747229	0.134829135900169	-7.68196147336568	1.56670959914083e-14	1.63621025053129e-13	7291	TWIST1
48.7461825403139	-1.60062041483375	0.208360595182444	-7.6819727522482	1.56657163100442e-14	1.63621025053129e-13	221914	GPC2
3671.01109926249	-0.866553757500208	0.112847982068533	-7.67894774559589	1.60400642273656e-14	1.67426242064064e-13	10009	ZBTB33
408.298029922226	1.09399757644896	0.14263216962532	7.67006194551185	1.71913304822128e-14	1.79346895148665e-13	85463	ZC3H12C
738.990036165319	-1.01638072419858	0.132543433626366	-7.66828424759015	1.74312260963538e-14	1.81752076498496e-13	10194	TSHZ1
2023.05791119454	0.445180491764571	0.0580556751142738	7.66816492768882	1.74474454267786e-14	1.81823699769098e-13	9550	ATP6V1G1
426.199220830535	-0.732316408181188	0.0955401975012474	-7.66500831413529	1.78819617945057e-14	1.86252077694675e-13	10560	SLC19A2
1087.32493311188	0.79398498617161	0.1035919354686	7.6645443738454	1.79467153064642e-14	1.86826459234209e-13	54936	ADPRS
25.0677977301811	-2.0629618752719	0.26940011467251	-7.65761320398729	1.89420360366048e-14	1.97082307526922e-13	105377743	LOC105377743
10.1767194602836	6.80108728671152	0.888380410105001	7.65560249792955	1.92408014785718e-14	2.00083756979844e-13	100129291	LOC100129291
1019.3996457186	0.508743998235258	0.0664562499574326	7.65532208875952	1.9282833357295e-14	2.00413670478866e-13	81894	SLC25A28
698.419358258144	0.751173880867243	0.0981447584975171	7.65373405943269	1.9522580526322e-14	2.02797062454518e-13	144203	OVOS2
870.405774149769	1.34873093904756	0.176311246106058	7.64971587936172	2.01423857883615e-14	2.09123776850228e-13	57493	HEG1
24.3932029171179	2.78465163417046	0.364226121867091	7.64539242791214	2.08309038679452e-14	2.16081198715706e-13	55289	ACOXL
266.875222412396	-1.17772899398133	0.154044759582737	-7.64536876925549	2.08347345259667e-14	2.16081198715706e-13	5732	PTGER2
15.664341660668	-3.46116549837356	0.452857651876602	-7.64294361380621	2.12310984548318e-14	2.19957347124486e-13	7060	THBS4
1341.95414315704	0.987063802590094	0.129146138362271	7.64299897083456	2.12219687961088e-14	2.19957347124486e-13	6102	RP2
896.41231643793	-0.759108802207134	0.0994432720760834	-7.63358632875982	2.28311698670999e-14	2.36408375524827e-13	646762	LOC646762
835.860084556204	0.526673073504433	0.069010214453473	7.63181331452778	2.3147447468238e-14	2.39428331631572e-13	400818	NBPF9
731.8061993851	0.947728389665548	0.124181144461468	7.63182199500195	2.31458885602619e-14	2.39428331631572e-13	100529264	RAB4B-EGLN2
7233.82190819646	-0.545394975817013	0.0714700758123877	-7.63109552659075	2.32767114752032e-14	2.4063739040234e-13	23530	NNT
1470.96915290708	0.942812170393926	0.123561197414516	7.63032562100407	2.34161504625359e-14	2.41950298562419e-13	3140	MR1
2417.81976787149	-0.68576275750847	0.0898750783031082	-7.63017702411007	2.34431575525206e-14	2.4210071256841e-13	4085	MAD2L1
59.884698379955	-1.19088038927	0.156176955308525	-7.62519916537898	2.43657901187926e-14	2.51495305015945e-13	51339	DACT1
1111.95052896262	-0.437584139872366	0.0573885498700089	-7.62493809067383	2.44151530976549e-14	2.51737575364261e-13	27005	USP21
327.814277458463	-0.914242598135062	0.1199015667708	-7.62494288237865	2.44142462154308e-14	2.51737575364261e-13	90355	MACIR
75.0301801768855	0.996878991632138	0.130748432765968	7.62440490140704	2.45162722135388e-14	2.52646226531253e-13	645676	ASH1L-AS1
803.459534978652	0.534668122337444	0.0701310230424487	7.62384604048655	2.46227021132751e-14	2.53608615092557e-13	8573	CASK
16.208859414519	-6.38623137743023	0.838587675947622	-7.61546056614015	2.62752853545128e-14	2.70486606142857e-13	28620	TRBV2
53603.4366304331	-0.637665960714099	0.0837725286440003	-7.61187433441246	2.70149164493375e-14	2.7795347368985e-13	5757	PTMA
1482.72576027305	-1.33313500159779	0.175183730831051	-7.60992470746884	2.7425564425732e-14	2.82029363206126e-13	333926	PPM1J
2560.1900513342	0.443075167152936	0.0582362053727741	7.60824240378954	2.77848363551692e-14	2.85572900508784e-13	1479	CSTF3
1623.68942884988	0.467088899544776	0.061394717662447	7.60796559262423	2.78443938580695e-14	2.86033852595889e-13	285958	SNHG15
1765.70439890654	-0.519372184056733	0.0682785364242111	-7.606668380088	2.81251737118608e-14	2.88765643083867e-13	8502	PKP4
1646.12288583489	-0.962572885234741	0.126545290607259	-7.60654845878182	2.81512706950196e-14	2.88881060651901e-13	10451	VAV3
1872.7459383865	1.17217713278029	0.154102630150151	7.60647064646574	2.81682167610382e-14	2.8890250165356e-13	5366	PMAIP1
1722.38324781873	0.515004929619487	0.0677171485947005	7.60523649189492	2.84383379131404e-14	2.9151919823876e-13	124583	CANT1
9653.98037308289	-0.612803596978015	0.0806183179124903	-7.60129475342319	2.93182479029604e-14	3.00380742213365e-13	92140	MTDH
101.065618385119	-2.55178739788605	0.335726606420853	-7.60078989595252	2.9432863547417e-14	3.01396242518731e-13	4324	MMP15
222.635175191811	0.858093038309991	0.112921841500497	7.59899968781692	2.98428499880823e-14	3.05433716246446e-13	203274	LINC00537
596.164522264373	-0.406137518170873	0.0534790325341447	-7.59433181427818	3.09384691018277e-14	3.16480520859622e-13	54108	CHRAC1
86.7863446756279	-1.37161259353174	0.18064649441869	-7.59279939500355	3.13067032478806e-14	3.20078943931801e-13	83660	TLN2
13.731490940316	4.86510175899744	0.642055910686008	7.57738022191758	3.52602289801558e-14	3.60310253677409e-13	9435	CHST2
12.93278706185	3.9738345893156	0.524700206895114	7.5735334903536	3.63207020308699e-14	3.70951875888811e-13	23495	TNFRSF13B
1148.39417276894	1.21879772991791	0.16101505503278	7.56946441852769	3.74766090515257e-14	3.82556503735416e-13	11033	ADAP1
728.684928956191	0.78202960767141	0.103353440141475	7.5665561456003	3.83248582587056e-14	3.91010070146269e-13	22808	MRAS
226.221408515366	-0.761408272678787	0.100635053882157	-7.56603433203693	3.84790395223269e-14	3.92377243078746e-13	113189	CHST14
17.2269688553629	4.88294654276649	0.645477174243897	7.56486323236187	3.88272906387342e-14	3.95720908679678e-13	107985064	LOC107985064
820.991022340302	1.01383267741658	0.134096014626971	7.5604982015078	4.01528437565713e-14	4.09016343473172e-13	55501	CHST12
153.469200220911	1.00714026970981	0.133256301626334	7.55791851805969	4.09570468112301e-14	4.16878225231655e-13	105378512	LOC105378512
5147.74654545644	0.380838612357607	0.0503895731116689	7.55788526951054	4.09675145746011e-14	4.16878225231655e-13	4074	M6PR
1403.45319841863	-0.774805549771084	0.102548913218488	-7.55547304650903	4.17340243301295e-14	4.24455981759257e-13	11118	BTN3A2
759.903729445692	-0.564641818447399	0.0747488157206822	-7.55385637890673	4.22556126841483e-14	4.295361444098e-13	117143	TADA1
2795.93255260477	0.428831980352576	0.0567871653760059	7.55156517345325	4.30058243174838e-14	4.36933782485783e-13	51202	DDX47
286.127758321582	-0.86688332861145	0.114863566008439	-7.54706961255022	4.45160676826236e-14	4.52041489376657e-13	285440	CYP4V2
1378.50777491805	0.58506468869721	0.0775873572723911	7.54072195864572	4.67376664362024e-14	4.74353163631728e-13	79027	ZNF655
17.7793061963886	6.22187160667027	0.825451564077077	7.53753687974029	4.7893121463059e-14	4.85826624919481e-13	64108	RTP4
2547.70591693856	-0.612209215984662	0.0812378060054348	-7.53601366269919	4.84555838505978e-14	4.91275955974309e-13	847	CAT
2445.26515953513	0.683714030814768	0.0907279025604344	7.53587387694036	4.8507525268991e-14	4.91546293059301e-13	4864	NPC1
1041.77537991857	-0.64967719290784	0.0862214599654818	-7.53498251094257	4.88400278731232e-14	4.94657907302476e-13	93974	ATP5IF1
369.597433669216	-0.712212453678945	0.0945304712051396	-7.53421034084745	4.91298781069432e-14	4.97334518306932e-13	7480	WNT10B
69.3254949077207	-1.25564401188257	0.16666574191869	-7.53390587308071	4.92446308122475e-14	4.98236779799669e-13	100616668	TPTE2P5
1017.95929541311	-1.02878872930851	0.136594291994743	-7.53171098356074	5.00797099828088e-14	5.06422277860478e-13	55796	MBNL3
2168.84736234143	1.24225310277811	0.164942850727801	7.53141525865923	5.01932821055885e-14	5.07306945855132e-13	3580	CXCR2P1
765.918332328764	-0.480913490819526	0.0638690113027518	-7.52968428679599	5.08631530535826e-14	5.13810324301282e-13	8479	HIRIP3
11.7729295095728	6.68141071495613	0.887418472082809	7.52904173751823	5.11140445467797e-14	5.16076692760476e-13	202865	C7orf33
61.0374820490872	-1.37487436716746	0.182681662789541	-7.52606663511371	5.22916613504497e-14	5.27692603332042e-13	646576	HHIP-AS1
141.565904543385	-0.878895419202911	0.116786939513044	-7.52563105829778	5.24662968492461e-14	5.29180294880934e-13	79725	THAP9
43.1688454766415	1.41524147926894	0.188069083392543	7.52511499359524	5.26739445590558e-14	5.30999235819284e-13	100128262	TNK2-AS1
180.148311492776	1.34614289112406	0.178907726091293	7.52423006280428	5.30318943362805e-14	5.3433068251985e-13	53916	RAB4B
1895.04671378989	0.450468443735492	0.0598752388462175	7.52345130334204	5.33488760468675e-14	5.37246112691551e-13	2965	GTF2H1
368.231294655223	-0.68290858213725	0.0907749170454216	-7.52309783764979	5.34933625862568e-14	5.38422323422541e-13	105376388	LINC02642
1229.17801456668	0.635391158151812	0.0844598885900149	7.52299308889842	5.35362546968225e-14	5.38575276168862e-13	200014	CC2D1B
1678.7552807982	1.44359462283233	0.191893315099372	7.52290209841216	5.35735405688343e-14	5.38671701086635e-13	415116	PIM3
142.557348833657	2.34772015838572	0.312105354359878	7.52220404292918	5.38604386771697e-14	5.41276532566533e-13	3139	HLA-L
3168.55155326702	0.378954334655448	0.0503897052848992	7.52047134455088	5.45791153681314e-14	5.48215639178039e-13	54870	QRICH1
13.3761534564667	3.65068007603288	0.485455260294694	7.52011642394554	5.47274861048959e-14	5.49422144964278e-13	115701	ALPK2
4036.8223258951	0.342267453892353	0.0455303223646683	7.51735186830027	5.58968334660187e-14	5.60871941991847e-13	5691	PSMB3
1166.04735503206	-0.580976646057986	0.0773019666459288	-7.51567743055065	5.66169929731955e-14	5.67805077543455e-13	84289	ING5
2656.90748488938	0.440272393914358	0.0585826217055781	7.51540953778169	5.6733054422083e-14	5.68675760975168e-13	56943	ENY2
13.5689193003013	5.03103681665397	0.669519820637272	7.51439563337386	5.71744385838663e-14	5.72804808192614e-13	1999	ELF3
2858.92528853971	-0.72737960622447	0.0968206552255332	-7.51264907813439	5.79426987307288e-14	5.80202739195547e-13	7414	VCL
1337.71744163896	0.830368010552161	0.110545622316251	7.51154132704258	5.84352175279323e-14	5.84833371100448e-13	85315	PAQR8
1664.85689583398	0.429761128149092	0.0572224890939346	7.51035362064747	5.8967857845558e-14	5.89860578016832e-13	54893	MTMR10
28.0209715249898	-1.94127097141315	0.258581585991886	-7.50738287866354	6.03211099763152e-14	6.03087046066542e-13	6324	SCN1B
115.734284330958	-0.975462269452249	0.129966768104683	-7.50547454305051	6.12064651584789e-14	6.11624317303073e-13	84519	ACRBP
605.330999742045	-0.693285868031425	0.0923796285790975	-7.50474838116303	6.15467064085521e-14	6.14708398983412e-13	84524	ZC3H8
194.087221882453	0.964088107010931	0.128475821353481	7.50404314877576	6.18789207564488e-14	6.17709185333626e-13	6609	SMPD1
539.653211272738	0.661237754280724	0.0882256135377062	7.49485016613823	6.63741408421501e-14	6.62242967068471e-13	54834	GDAP2
48.7315353244195	-1.51650321142458	0.202393369012675	-7.49285027875399	6.73937651645278e-14	6.72071362763798e-13	645323	LINC00461
2116.17007759427	0.385436944435614	0.0514412427088527	7.49276114142715	6.74395676911379e-14	6.72183410211106e-13	51	ACOX1
1422.35864200799	-0.524730770756571	0.0700547722925788	-7.49029300338127	6.87200270083283e-14	6.84595105124975e-13	79786	KLHL36
1031.52319390355	0.510191313706044	0.0681328904741988	7.48817949972704	6.9835476294092e-14	6.95351086541174e-13	80342	TRAF3IP3
328.640816002969	-0.735227856754383	0.098199838108461	-7.48705772755276	7.04347278148059e-14	7.00958913555125e-13	51744	CD244
5533.56082080594	2.1096422454932	0.281944962906619	7.48246120003187	7.29434341514013e-14	7.25183037069606e-13	51474	LIMA1
278.827535174017	-1.14478464904797	0.152994863555325	-7.4825038072863	7.29197813374904e-14	7.25183037069606e-13	26207	PITPNC1
536.022589200441	-1.47667957223645	0.197396924157088	-7.48076282617917	7.38924293395534e-14	7.34061076418854e-13	79754	ASB13
2602.13517443524	-1.2144666212621	0.162346044329667	-7.48072813400952	7.39119401228076e-14	7.34061076418854e-13	54518	APBB1IP
231.2759324452	-1.42138648990546	0.190035666373238	-7.47957747633432	7.45619442743569e-14	7.40138626012836e-13	55222	LRRC20
4812.32923486584	0.532180701349282	0.0711535348970484	7.47932906101279	7.4703009352987e-14	7.41160571366421e-13	283820	NOMO2
181.420870496322	-1.45107913585314	0.194038005632148	-7.47832431654678	7.5276244653478e-14	7.4646703392735e-13	84451	MAP3K21
771.91885014144	-0.470619830636678	0.0629388187382586	-7.4774175949159	7.5797265534856e-14	7.51250573695622e-13	5427	POLE2
627.56406579626	-1.5894367118209	0.212625781913875	-7.4752774452569	7.70411385110119e-14	7.6319000483196e-13	2823	GPM6A
119.711506053522	-1.06781507628822	0.142869903362122	-7.4740379265303	7.77707104482646e-14	7.70025068929202e-13	389641	TNFRSF10A-DT
1535.46672810646	1.97741689366561	0.264603623990806	7.47312853785524	7.83102850622846e-14	7.74972927898823e-13	3665	IRF7
409.51927853543	-0.785276865835208	0.105139368633952	-7.46891365278396	8.08595742235124e-14	7.99794140564813e-13	55247	NEIL3
3641.92509430837	0.421343710992916	0.0564234125926209	7.46753327444111	8.17120682165519e-14	8.07815393258296e-13	23163	GGA3
2228.74249047918	-1.2471811505278	0.167051164579686	-7.46586325013541	8.27552577055671e-14	8.17297481636597e-13	7852	CXCR4
1423.26507382985	0.416550780399453	0.0557937385623395	7.46590551436219	8.27286963864642e-14	8.17297481636597e-13	25852	ARMC8
182.445426088342	-1.6474619797952	0.220780365913268	-7.46199496943672	8.52221400395211e-14	8.40806562764347e-13	64798	DEPTOR
104.139948466584	-1.09007839190752	0.146083818056774	-7.4620064453947	8.52147157520152e-14	8.40806562764347e-13	23555	TSPAN15
7971.92790802883	0.464078790947776	0.0622012038938136	7.46092940162421	8.59142788095036e-14	8.47205408584994e-13	10730	YME1L1
117.306529263371	3.99421211856986	0.535500139174318	7.45884422127039	8.72847291428383e-14	8.5984743815179e-13	5506	PPP1R3A
131.0969300015	-2.67404444686778	0.358504144719174	-7.45889409162181	8.7251703249891e-14	8.5984743815179e-13	3000	GUCY2D
2557.49848644321	0.475820396311274	0.0638126594965224	7.45652038428527	8.88373573001785e-14	8.74699367118619e-13	54882	ANKHD1
754.144223832893	-0.642321639098069	0.0861768683564263	-7.45352727882192	9.08771974281581e-14	8.94330962139657e-13	113802	HENMT1
1940.47669546074	0.503563157079644	0.0676386524796627	7.44490226547688	9.70162155049714e-14	9.54262684223406e-13	54476	RNF216
96.7677767742205	0.960846430465133	0.129077053855225	7.44397553063797	9.76996042973263e-14	9.604987387087e-13	55370	PPP4R1L
3086.94265538439	0.468754804033887	0.0629983667062749	7.44074534851706	1.00118781473157e-13	9.8378465110006e-13	80231	TASL
7609.95075172277	-0.280801254523307	0.0377416109912263	-7.44009720699479	1.00611237608134e-13	9.8812430632716e-13	23344	ESYT1
45.688239308111	1.70526175812662	0.229207715482951	7.43980958290847	1.00830535504487e-13	9.89778189510472e-13	441108	IRF1-AS1
452.77286903969	0.47151727249627	0.063410338868122	7.43596834385178	1.03804696645747e-13	1.01845919827104e-12	10392	NOD1
52.9912697440728	-1.47441353971373	0.198326223385789	-7.43428435505306	1.05135588820103e-13	1.0309968029227e-12	57699	CPNE5
93.2295162963469	-0.94248335305689	0.126792694291554	-7.43326228946359	1.05951511967112e-13	1.0384743456212e-12	84645	C22orf23
2736.43338990294	1.01102120954291	0.136023598509167	7.43268977312619	1.06411272344592e-13	1.04245521511986e-12	10616	RBCK1
1626.02028217508	-0.341983348458169	0.0460320898536362	-7.42923794130443	1.09225111533813e-13	1.06948213438395e-12	10193	RNF41
3661.69921388252	0.498696217848949	0.0671960793010616	7.42150766884207	1.15794547730377e-13	1.13323642434067e-12	23385	NCSTN
202.911064670359	1.05265086940918	0.141841444520504	7.42132084855507	1.15958026341841e-13	1.13426548301984e-12	153222	CREBRF
2588.08380771033	0.467506439435057	0.0630534795461585	7.4144431488958	1.22136886486554e-13	1.19410452218076e-12	404734	ANKHD1-EIF4EBP3
271.977908658194	-0.7060786735478	0.0952432478920544	-7.41342498470912	1.23078673725951e-13	1.20270748204766e-12	6196	RPS6KA2
401.263857395781	-0.681056221276062	0.0918800468465081	-7.41244965203177	1.2398753337341e-13	1.21098019788012e-12	154043	CNKSR3
25.5755232394896	-2.21909897792722	0.299461424991302	-7.41029993426256	1.26014090889208e-13	1.23015562822868e-12	21	ABCA3
253.58759882159	-0.976795642712441	0.131818805394883	-7.4101387869986	1.26167310608527e-13	1.23103337786925e-12	643911	CRNDE
1362.40588936096	0.581314843890938	0.0784780669874199	7.40735426095705	1.28843950727754e-13	1.25651929079835e-12	167153	TENT2
11.7459335883853	4.88365716266217	0.65934924800949	7.40678354818095	1.29399402440632e-13	1.26130364905289e-12	152225	RDUR
13.4701555814498	-3.24236346196732	0.437770443014276	-7.40653809252622	1.29639017554315e-13	1.26237372827301e-12	388115	CCDC9B
236.494065475568	-0.855973460683764	0.115569088483597	-7.40659524025974	1.29583190722557e-13	1.26237372827301e-12	100506686	IQCH-AS1
2160.52907185468	-0.787010251539769	0.10626854059585	-7.40586298755008	1.30300309731599e-13	1.26817808960995e-12	9497	SLC4A7
1739.58414648534	0.794802717520636	0.107353893047342	7.40357610664512	1.32565128057936e-13	1.28957552787125e-12	9741	LAPTM4A
[truncated: 17,450 more rows]
